# Supplementary material for: Van der Waals nanomesh electronics on arbitrary surfaces
Source: Nat Commun. 2023 Apr 27;14:2431. doi: 10.1038/s41467-023-38090-8 (PMC10140039; doi:10.1038/s41467-023-38090-8)
Supplement: Supplementary file 3 — Source Data [file 41467_2023_38090_MOESM3_ESM.xlsx]

## Sheet: Figure 3
3b			3c			3c inset																			3e			3h transfer									3h output
position	intensity		layer number	spacing		layer number	spacing	spacing	spacing	spacing	spacing	spacing	spacing	spacing	spacing	spacing	spacing	spacing	spacing	spacing	spacing	spacing	spacing		time	force		Vg	Id	Vg	Id	Vg	Id	Vg	Id		Vd	Id
nm	a.u.		No.	Å		No.	Å	Å	Å	Å	Å	Å	Å	Å	Å	Å	Å	Å	Å	Å	Å	Å	Å		s	uN		V	mA/mm	V	mA/mm	V	mA/mm	V	mA/mm		V	mA/mm
0.01	1115590		11	4.56994		11	4.518	4.518	4.518	4.617	4.616	4.616	4.518	4.518	4.616	4.616	4.616	4.616	4.616	4.518	4.616	4.518	4.518		0	2.07474		-10	8.31757	-10	6.524	-10	0.6595	-10	0.85293		-5	-0.00471
0.02	1132020		10	4.57553		10	4.616	4.518	4.518	4.517	4.517	4.616	4.616	4.616	4.616	4.616	4.518	4.616	4.518	4.616	4.616	4.518	4.616		0.005	1.97742		-9.8	8.04056	-9.8	6.25231	-9.8	0.63399	-9.8	0.82437		-4.92	-0.00463
0.03	1133860		9	4.58135		9	4.616	4.518	4.518	4.616	4.616	4.616	4.518	4.616	4.616	4.616	4.616	4.518	4.616	4.616	4.419	4.616	4.616		0.01001	2.05195		-9.6	7.78305	-9.6	6.00577	-9.6	0.6089	-9.6	0.79578		-4.84	-0.00462
0.04	1139050		8	4.56982		8	4.518	4.518	4.518	4.517	4.616	4.518	4.616	4.518	4.616	4.616	4.616	4.518	4.616	4.616	4.616	4.616	4.518		0.01501	1.98668		-9.4	7.49014	-9.4	5.76418	-9.4	0.58439	-9.4	0.76608		-4.76	-0.00464
0.05	1154290		7	4.58712		7	4.616	4.518	4.518	4.616	4.616	4.616	4.714	4.518	4.419	4.616	4.616	4.616	4.518	4.714	4.616	4.616	4.518		0.02002	2.10541		-9.2	7.24647	-9.2	5.5336	-9.2	0.56105	-9.2	0.74156		-4.68	-0.00466
0.06	1159030		6	4.60453		6	4.518	4.715	4.616	4.616	4.616	4.714	4.616	4.616	4.616	4.518	4.616	4.518	4.616	4.518	4.616	4.518	4.714		0.02502	2.08318		-9	6.98262	-9	5.30427	-9	0.53873	-9	0.7152		-4.6	-0.00468
0.07	1163560		5	4.62753		5	4.616	4.518	4.714	4.616	4.616	4.616	4.714	4.616	4.714	4.616	4.616	4.616	4.616	4.518	4.714	4.616	4.616		0.03003	2.09636		-8.8	6.72246	-8.8	5.08438	-8.8	0.51603	-8.8	0.69043		-4.52	-0.00471
0.08	1155020		4	4.58706		4	4.518	4.518	4.518	4.616	4.517	4.616	4.714	4.616	4.616	4.714	4.616	4.616	4.518	4.419	4.616	4.616	4.616		0.03503	1.986		-8.6	6.50505	-8.6	4.88729	-8.6	0.49572	-8.6	0.66787		-4.44	-0.00472
0.09	1155310		3	4.63912		3	4.715	4.715	4.813	4.517	4.517	4.616	4.714	4.518	4.616	4.518	4.714	4.714	4.616	4.616	4.714	4.616	4.616		0.04004	1.95583		-8.4	6.26103	-8.4	4.68065	-8.4	0.47475	-8.4	0.64346		-4.36	-0.00474
0.1	1139440		2	4.64494		2	4.618	4.616	4.518	4.812	4.616	4.616	4.616	4.616	4.616	4.714	4.518	4.714	4.616	4.616	4.714	4.714	4.714		0.04504	2.02805		-8.2	6.03785	-8.2	4.48095	-8.2	0.45445	-8.2	0.62008		-4.28	-0.00475
0.11	1123610		1	4.68524		1	4.714	4.715	4.616	4.714	4.616	4.714	4.714	4.91	4.518	4.714	4.714	4.714	4.714	4.714	4.616	4.616	4.616		0.05005	1.97246		-8	5.82123	-8	4.28859	-8	0.43556	-8	0.59778		-4.2	-0.00476
0.12	1121570		0	4.94512		0	4.91	5.11	5.009	4.91	4.91	4.91	4.812	4.91	4.91	5.009	4.91	4.91	4.91	5.009	4.91	5.009	5.009		0.05505	2.01519		-7.8	5.60902	-7.8	4.10644	-7.8	0.41695	-7.8	0.57672		-4.12	-0.00476
0.13	1115760																								0.06006	1.9748		-7.6	5.40451	-7.6	3.92922	-7.6	0.39877	-7.6	0.55511		-4.04	-0.00476
0.14	1100110																								0.06506	1.99445		-7.4	5.18975	-7.4	3.74455	-7.4	0.38029	-7.4	0.53433		-3.96	-0.00476
0.15	1098340																								0.07007	2.09339		-7.2	4.98644	-7.2	3.57209	-7.2	0.3625	-7.2	0.51384		-3.88	-0.00475
0.16	1106190																								0.07507	2.0022		-7	4.80629	-7	3.41427	-7	0.34641	-7	0.49544		-3.8	-0.00474
0.17	1084850																								0.08008	1.93778		-6.8	4.61561	-6.8	3.24814	-6.8	0.33049	-6.8	0.47665		-3.72	-0.00472
0.18	1088260																								0.08508	2.05774		-6.6	4.43292	-6.6	3.09184	-6.6	0.3148	-6.6	0.4586		-3.64	-0.00471
0.19	1085070																								0.09009	2.04806		-6.4	4.24956	-6.4	2.93864	-6.4	0.29883	-6.4	0.43995		-3.56	-0.00468
0.2	1081160																								0.09509	1.96364		-6.2	4.07569	-6.2	2.79081	-6.2	0.28375	-6.2	0.42216		-3.48	-0.00466
0.21	1101390																								0.1001	2.05833		-6	3.90829	-6	2.64849	-6	0.26921	-6	0.4048		-3.4	-0.00463
0.22	1093350																								0.1051	2.01045		-5.8	3.73642	-5.8	2.50104	-5.8	0.25453	-5.8	0.38733		-3.32	-0.0046
0.23	1100600																								0.11011	2.02749		-5.6	3.57391	-5.6	2.36796	-5.6	0.24141	-5.6	0.37163		-3.24	-0.00456
0.24	1103240																								0.11511	2.09741		-5.4	3.41283	-5.4	2.22966	-5.4	0.22777	-5.4	0.35498		-3.16	-0.00452
0.25	1105910																								0.12012	2.02725		-5.2	3.24851	-5.2	2.10326	-5.2	0.21439	-5.2	0.33905		-3.08	-0.00448
0.26	1116180																								0.12512	2.19885		-5	3.08955	-5	1.97335	-5	0.20143	-5	0.32326		-3	-0.00443
0.27	1105360																								0.13012	2.0922		-4.8	2.95587	-4.8	1.86256	-4.8	0.18912	-4.8	0.30887		-2.92	-0.00439
0.28	1101670																								0.13513	2.00494		-4.6	2.80614	-4.6	1.73954	-4.6	0.17739	-4.6	0.29293		-2.84	-0.00433
0.29	1098700																								0.14013	2.03341		-4.4	2.66663	-4.4	1.63293	-4.4	0.16618	-4.4	0.27739		-2.76	-0.00428
0.3	1108650																								0.14514	2.04836		-4.2	2.52928	-4.2	1.52071	-4.2	0.15468	-4.2	0.26406		-2.68	-0.00422
0.31	1100670																								0.15014	2.09354		-4	2.39313	-4	1.41506	-4	0.14453	-4	0.2501		-2.6	-0.00416
0.32	1092670																								0.15515	2.11224		-3.8	2.26185	-3.8	1.32026	-3.8	0.13453	-3.8	0.23721		-2.52	-0.0041
0.33	1077780																								0.16015	2.1643		-3.6	2.13399	-3.6	1.21813	-3.6	0.12425	-3.6	0.22385		-2.44	-0.00403
0.34	1081820																								0.16516	2.02554		-3.4	2.01361	-3.4	1.1313	-3.4	0.11512	-3.4	0.2116		-2.36	-0.00396
0.35	1069330																								0.17016	2.06267		-3.2	1.89455	-3.2	1.0404	-3.2	0.10567	-3.2	0.19949		-2.28	-0.00388
0.36	1064470																								0.17517	1.97432		-3	1.77955	-3	0.95673	-3	0.09703	-3	0.18828		-2.2	-0.00381
0.37	1064630																								0.18017	2.00107		-2.8	1.66006	-2.8	0.88185	-2.8	0.08916	-2.8	0.17672		-2.12	-0.00373
0.38	1053940																								0.18518	2.08323		-2.6	1.56359	-2.6	0.80732	-2.6	0.08145	-2.6	0.1656		-2.04	-0.00364
0.39	1064250																								0.19018	2.07056		-2.4	1.45952	-2.4	0.73917	-2.4	0.07437	-2.4	0.15491		-1.96	-0.00356
0.4	1070240																								0.19519	2.03172		-2.2	1.36056	-2.2	0.67041	-2.2	0.06728	-2.2	0.14422		-1.88	-0.00347
0.41	1064880																								0.20019	1.92479		-2	1.26449	-2	0.60414	-2	0.06048	-2	0.1335		-1.8	-0.00337
0.42	1071140																								0.2052	2.03152		-1.8	1.16436	-1.8	0.54344	-1.8	0.05425	-1.8	0.12341		-1.72	-0.00328
0.43	1072670																								0.2102	2.05176		-1.6	1.07645	-1.6	0.49122	-1.6	0.0489	-1.6	0.1145		-1.64	-0.00318
0.44	1071290																								0.21521	1.86591		-1.4	0.99439	-1.4	0.43954	-1.4	0.04417	-1.4	0.10615		-1.56	-0.00307
0.45	1080580																								0.22021	2.07084		-1.2	0.90954	-1.2	0.39776	-1.2	0.03925	-1.2	0.09789		-1.48	-0.00297
0.46	1099770																								0.22522	2.06065		-1	0.82986	-1	0.35676	-1	0.03483	-1	0.09036		-1.4	-0.00286
0.47	1111110																								0.23022	2.00385		-0.8	0.75467	-0.8	0.323	-0.8	0.03093	-0.8	0.08229		-1.32	-0.00274
0.48	1123090																								0.23523	2.05997		-0.6	0.68554	-0.6	0.28619	-0.6	0.02738	-0.6	0.07497		-1.24	-0.00262
0.49	1132740																								0.24023	1.98202		-0.4	0.62062	-0.4	0.25352	-0.4	0.02445	-0.4	0.06805		-1.16	-0.0025
0.5	1136700																								0.24524	2.0061		-0.2	0.55982	-0.2	0.22642	-0.2	0.02202	-0.2	0.06205		-1.08	-0.00238
0.51	1140880																								0.25024	2.04378		0	0.5045	0	0.20452	0	0.0194	0	0.05677		-1	-0.00225
0.52	1145240																								0.25525	1.99836		0.2	0.45283	0.2	0.18213	0.2	0.01747	0.2	0.05135		-0.92	-0.00211
0.53	1158870																								0.26025	1.87904		0.4	0.40644	0.4	0.16459	0.4	0.01541	0.4	0.04679		-0.84	-0.00197
0.54	1145250																								0.26525	1.96397		0.6	0.36788	0.6	0.14545	0.6	0.01361	0.6	0.04179		-0.76	-0.00183
0.55	1157270																								0.27026	2.00789		0.8	0.33539	0.8	0.12857	0.8	0.01204	0.8	0.03724		-0.68	-0.00168
0.56	1150860																								0.27526	1.95506		1	0.29703	1	0.11575	1	0.01086	1	0.03364		-0.6	-0.00153
0.57	1153960																								0.28027	1.98594		1.2	0.26333	1.2	0.10549	1.2	0.00962	1.2	0.03044		-0.52	-0.00138
0.58	1139250																								0.28527	1.85099		1.4	0.23329	1.4	0.0936	1.4	0.00888	1.4	0.02691		-0.44	-0.00122
0.59	1124390																								0.29028	2.00741		1.6	0.20719	1.6	0.08367	1.6	0.00811	1.6	0.02387		-0.36	-0.00105
0.6	1117150																								0.29528	1.8765		1.8	0.18722	1.8	0.07524	1.8	0.00725	1.8	0.02122		-0.28	-0.000883851
0.61	1119870																								0.30029	1.87521		2	0.17045	2	0.06792	2	0.00652	2	0.01936		-0.2	-0.000707388
0.62	1101000																								0.30529	1.98284		2.2	0.15012	2.2	0.06125	2.2	0.00587	2.2	0.01707		-0.12	-0.000527205
0.63	1102290																								0.3103	1.96461		2.4	0.13329	2.4	0.05578	2.4	0.00534	2.4	0.01516		-0.04	-0.000339408
0.64	1085130																								0.3153	2.03145		2.6	0.11831	2.6	0.05075	2.6	0.00486	2.6	0.01343		0.04	-0.000145923
0.65	1085820																								0.32031	1.96701		2.8	0.10537	2.8	0.04637	2.8	0.00443	2.8	0.01214		0.12	5.17463e-05
0.66	1076360																								0.32531	1.86582		3	0.09442	3	0.04266	3	0.00408	3	0.01113		0.2	0.000249277
0.67	1075590																								0.33032	2.03159		3.2	0.0847	3.2	0.03929	3.2	0.00386	3.2	0.01002		0.28	0.000458547
0.68	1080840																								0.33532	1.83901		3.4	0.07607	3.4	0.03621	3.4	0.00354	3.4	0.00913		0.36	0.000678663
0.69	1092120																								0.34033	2.07536		3.6	0.0689	3.6	0.03375	3.6	0.0033	3.6	0.00814		0.44	0.00090754
0.7	1097920																								0.34533	2.02159		3.8	0.06224	3.8	0.03212	3.8	0.00311	3.8	0.00726		0.52	0.00114
0.71	1102380																								0.35034	1.91723		4	0.0565	4	0.03103	4	0.00286	4	0.00651		0.6	0.00139
0.72	1095610																								0.35534	1.96666		4.2	0.05134	4.2	0.02965	4.2	0.00271	4.2	0.00586		0.68	0.00166
0.73	1091750																								0.36035	1.89229		4.4	0.04696	4.4	0.02724	4.4	0.00252	4.4	0.00531		0.76	0.00192
0.74	1106120																								0.36535	1.98951		4.6	0.04383	4.6	0.02553	4.6	0.00235	4.6	0.00482		0.84	0.0022
0.75	1113800																								0.37035	1.98738		4.8	0.04154	4.8	0.02418	4.8	0.0022	4.8	0.00439		0.92	0.00249
0.76	1093660																								0.37536	1.98136		5	0.03776	5	0.02244	5	0.00213	5	0.004		1	0.00278
0.77	1092610																								0.38037	1.96677		5.2	0.03471	5.2	0.021	5.2	0.002	5.2	0.00368		1.08	0.00308
0.78	1082760																								0.38537	2.03943		5.4	0.03307	5.4	0.01971	5.4	0.00188	5.4	0.00339		1.16	0.00339
0.79	1068240																								0.39037	1.98205		5.6	0.03022	5.6	0.01881	5.6	0.00177	5.6	0.00324		1.24	0.00371
0.8	1082940																								0.39538	1.96605		5.8	0.02781	5.8	0.01811	5.8	0.0017	5.8	0.00296		1.32	0.00404
0.81	1076300																								0.40038	1.96462		6	0.02572	6	0.01701	6	0.00165	6	0.00273		1.4	0.00438
0.82	1072080																								0.40539	2.01944		6.2	0.02437	6.2	0.01609	6.2	0.00155	6.2	0.00253		1.48	0.00473
0.83	1057790																								0.41039	2.05504		6.4	0.0234	6.4	0.01525	6.4	0.00148	6.4	0.00244		1.56	0.0051
0.84	1060960																								0.4154	1.91052		6.6	0.02165	6.6	0.01449	6.6	0.0014	6.6	0.00226		1.64	0.00547
0.85	1071790																								0.4204	1.98135		6.8	0.02018	6.8	0.01384	6.8	0.00134	6.8	0.0021		1.72	0.00586
0.86	1059040																								0.42541	1.906		7	0.01885	7	0.01321	7	0.00128	7	0.00196		1.8	0.00625
0.87	1063180																								0.43041	2.09791		7.2	0.01764	7.2	0.01262	7.2	0.00123	7.2	0.00183		1.88	0.00667
0.88	1054420																								0.43542	2.05312		7.4	0.01655	7.4	0.01208	7.4	0.00117	7.4	0.00172		1.96	0.00709
0.89	1057450																								0.44042	1.96437		7.6	0.01557	7.6	0.01158	7.6	0.00113	7.6	0.00162		2.04	0.00753
0.9	1060840																								0.44543	1.99155		7.8	0.0147	7.8	0.01112	7.8	0.00109	7.8	0.00152		2.12	0.00799
0.91	1068240																								0.45043	2.09191		8	0.01392	8	0.01072	8	0.00105	8	0.00146		2.2	0.00846
0.92	1060110																								0.45544	2.03846		8.2	0.01315	8.2	0.01056	8.2	0.00101	8.2	0.00143		2.28	0.00894
0.93	1079890																								0.46044	1.94555		8.4	0.01248	8.4	0.01014	8.4	0.00097344	8.4	0.00134		2.36	0.00945
0.94	1080860																								0.46545	1.99832		8.6	0.01186	8.6	0.00976	8.6	0.000941219	8.6	0.00127		2.44	0.00997
0.95	1103480																								0.47045	2.06747		8.8	0.01129	8.8	0.00942	8.8	0.000920133	8.8	0.0012		2.52	0.0105
0.96	1120430																								0.47546	2.02522		9	0.01074	9	0.00908	9	0.000906604	9	0.00114		2.6	0.01106
0.97	1128190																								0.48046	2.06328		9.2	0.01027	9.2	0.009	9.2	0.000876708	9.2	0.00108		2.68	0.01163
0.98	1139320																								0.48547	1.99678		9.4	0.00978	9.4	0.00866	9.4	0.000864212	9.4	0.00103		2.76	0.01224
0.99	1141150																								0.49047	2.05509		9.6	0.00936	9.6	0.00839	9.6	0.000834606	9.6	0.000979788		2.84	0.01285
1	1149600																								0.49548	1.97133		9.8	0.00894	9.8	0.0081	9.8	0.000805755	9.8	0.000934029		2.92	0.01349
1.01	1155760																								0.50048	2.02604		10	0.00858	10	0.00786	10	0.000780988	10	0.000893118		3	0.01416
1.02	1165780																								0.50548	2.04672											3.08	0.01485
1.03	1150040																								0.51049	2.10872											3.16	0.01556
1.04	1137920																								0.51549	1.9671											3.24	0.0159
1.05	1125720																								0.5205	2.14145											3.32	0.01641
1.06	1125640																								0.5255	1.93672											3.4	0.01711
1.07	1109040																								0.53051	1.94203											3.48	0.01822
1.08	1097160																								0.53551	2.09767											3.56	0.01928
1.09	1094790																								0.54052	1.91418											3.64	0.02037
1.1	1101470																								0.54552	2.03152											3.72	0.02148
1.11	1091490																								0.55053	2.09											3.8	0.02261
1.12	1078210																								0.55553	1.98773											3.88	0.0238
1.13	1083300																								0.56054	2.07115											3.96	0.02502
1.14	1086950																								0.56554	1.93873											4.04	0.02626
1.15	1087490																								0.57055	2.07538											4.12	0.02758
1.16	1096470																								0.57555	1.95138											4.2	0.02895
1.17	1102210																								0.58056	2.04149											4.28	0.03039
1.18	1108710																								0.58556	1.94879											4.36	0.03188
1.19	1106780																								0.59057	2.02699											4.44	0.0334
1.2	1099670																								0.59557	1.98351											4.52	0.03504
1.21	1101950																								0.60058	2.06391											4.6	0.03673
1.22	1090620																								0.60558	1.94193											4.68	0.03848
1.23	1089780																								0.61059	2.11709											4.76	0.04034
1.24	1080510																								0.61559	2.06303											4.84	0.04227
1.25	1082400																								0.6206	2.06586											4.92	0.04427
1.26	1071100																								0.6256	2.01914											5	0.04639
1.27	1062690																								0.6306	2.04023											-5	-0.05032
1.28	1072650																								0.63561	1.95924											-4.92	-0.04827
1.29	1050670																								0.64061	2.02176											-4.84	-0.04676
1.3	1058830																								0.64562	1.99496											-4.76	-0.04557
1.31	1056030																								0.65062	2.03772											-4.68	-0.04456
1.32	1046480																								0.65563	1.97938											-4.6	-0.04371
1.33	1053590																								0.66063	1.9688											-4.52	-0.04296
1.34	1059770																								0.66564	1.92101											-4.44	-0.04229
1.35	1070450																								0.67064	2.05892											-4.36	-0.04167
1.36	1064870																								0.67565	2.04134											-4.28	-0.04109
1.37	1061010																								0.68065	2.02201											-4.2	-0.04055
1.38	1077200																								0.68566	2.0528											-4.12	-0.04004
1.39	1076920																								0.69066	2.01753											-4.04	-0.03953
1.4	1085200																								0.69567	2.03186											-3.96	-0.03907
1.41	1095830																								0.70067	1.92762											-3.88	-0.03862
1.42	1109190																								0.70568	1.8908											-3.8	-0.03818
1.43	1103930																								0.71068	1.9105											-3.72	-0.03774
1.44	1115330																								0.71569	2.00189											-3.64	-0.03729
1.45	1132420																								0.72069	2.00665											-3.56	-0.03687
1.46	1128920																								0.7257	2.04557											-3.48	-0.03644
1.47	1139410																								0.7307	1.96974											-3.4	-0.03601
1.48	1143890																								0.73571	1.92982											-3.32	-0.03558
1.49	1142490																								0.74071	2.04182											-3.24	-0.03516
1.5	1129350																								0.74572	1.84543											-3.16	-0.03474
1.51	1124500																								0.75072	1.94424											-3.08	-0.0343
1.52	1129020																								0.75572	1.9708											-3	-0.03386
1.53	1121140																								0.76073	1.91899											-2.92	-0.0334
1.54	1111610																								0.76573	1.93821											-2.84	-0.03295
1.55	1104400																								0.77074	1.94708											-2.76	-0.03248
1.56	1099200																								0.77574	1.89591											-2.68	-0.032
1.57	1088970																								0.78075	2.03976											-2.6	-0.03151
1.58	1091390																								0.78575	1.99665											-2.52	-0.031
1.59	1084280																								0.79076	1.9695											-2.44	-0.03049
1.6	1095410																								0.79576	1.94763											-2.36	-0.02996
1.61	1075690																								0.80077	1.91953											-2.28	-0.02941
1.62	1083790																								0.80577	1.82797											-2.2	-0.02883
1.63	1085180																								0.81078	1.84431											-2.12	-0.02823
1.64	1091740																								0.81578	1.99433											-2.04	-0.02764
1.65	1081720																								0.82079	1.89466											-1.96	-0.02702
1.66	1086130																								0.82579	1.84277											-1.88	-0.02637
1.67	1097820																								0.8308	2.01394											-1.8	-0.02569
1.68	1091760																								0.8358	1.8835											-1.72	-0.025
1.69	1094380																								0.84081	1.9143											-1.64	-0.02427
1.7	1094920																								0.84581	1.95749											-1.56	-0.02352
1.71	1081090																								0.85082	2.0349											-1.48	-0.02273
1.72	1080540																								0.85582	1.92694											-1.4	-0.02192
1.73	1080120																								0.86083	1.89132											-1.32	-0.02108
1.74	1066580																								0.86583	1.96274											-1.24	-0.02018
1.75	1057600																								0.87084	1.92631											-1.16	-0.01926
1.76	1053320																								0.87584	1.9901											-1.08	-0.0183
1.77	1057910																								0.88084	2.02779											-1	-0.01728
1.78	1054480																								0.88585	1.90413											-0.92	-0.01603
1.79	1056390																								0.89085	2.01247											-0.84	-0.01488
1.8	1064240																								0.89586	1.95441											-0.76	-0.01368
1.81	1059320																								0.90086	2.01257											-0.68	-0.01248
1.82	1056090																								0.90587	1.98072											-0.6	-0.0112
1.83	1058290																								0.91087	1.98373											-0.52	-0.0099
1.84	1067620																								0.91588	1.98866											-0.44	-0.00853
1.85	1078140																								0.92088	1.8906											-0.36	-0.00712
1.86	1087090																								0.92589	1.93463											-0.28	-0.00566
1.87	1101160																								0.93089	1.94498											-0.2	-0.00413
1.88	1113640																								0.9359	2.02421											-0.12	-0.00254
1.89	1123930																								0.9409	2.03122											-0.04	-0.000889557
1.9	1126740																								0.94591	2.03188											0.04	0.000773601
1.91	1125270																								0.95091	1.93502											0.12	0.00245
1.92	1138090																								0.95592	1.93903											0.2	0.0043
1.93	1136740																								0.96092	2.00442											0.28	0.00621
1.94	1136500																								0.96593	1.91294											0.36	0.00824
1.95	1134140																								0.97093	2.09157											0.44	0.01038
1.96	1138120																								0.97594	2.07954											0.52	0.01262
1.97	1136170																								0.98094	2.08439											0.6	0.01499
1.98	1128300																								0.98595	2.02254											0.68	0.01748
1.99	1120050																								0.99095	2.01106											0.76	0.01973
2	1105070																								0.99596	2.13103											0.84	0.02276
2.01	1094330																								1.00096	1.94683											0.92	0.02591
2.02	1092270																								1.00597	2.11603											1	0.02921
2.03	1091120																								1.01097	2.06561											1.08	0.03275
2.04	1091980																								1.01597	1.95624											1.16	0.03643
2.05	1098860																								1.02098	2.07064											1.24	0.04041
2.06	1076210																								1.02598	2.03227											1.32	0.04462
2.07	1066890																								1.03099	2.03504											1.4	0.04904
2.08	1070800																								1.03599	1.97518											1.48	0.05382
2.09	1066940																								1.041	2.04729											1.56	0.05886
2.1	1084700																								1.046	2.10258											1.64	0.06418
2.11	1094630																								1.05101	2.01331											1.72	0.06988
2.12	1090300																								1.05601	2.0672											1.8	0.07585
2.13	1091960																								1.06102	2.00959											1.88	0.08232
2.14	1083610																								1.06602	1.98292											1.96	0.08919
2.15	1091750																								1.07103	1.95725											2.04	0.09639
2.16	1092040																								1.07603	2.00796											2.12	0.10412
2.17	1088040																								1.08104	2.01103											2.2	0.11234
2.18	1084600																								1.08604	2.00836											2.28	0.12097
2.19	1081210																								1.09105	2.04186											2.36	0.13029
2.2	1073760																								1.09605	2.09382											2.44	0.1402
2.21	1069170																								1.10106	2.03371											2.52	0.15069
2.22	1062080																								1.10606	2.00491											2.6	0.16191
2.23	1052800																								1.11107	2.0157											2.68	0.17364
2.24	1051250																								1.11607	2.10612											2.76	0.18037
2.25	1055720																								1.12108	1.98697											2.84	0.19485
2.26	1050680																								1.12608	2.05051											2.92	0.20958
2.27	1056020																								1.13108	2.23419											3	0.22535
2.28	1058340																								1.13609	2.07468											3.08	0.24191
2.29	1068660																								1.14109	2.06595											3.16	0.25921
2.3	1072520																								1.1461	2.12496											3.24	0.27781
2.31	1074360																								1.1511	1.99998											3.32	0.29745
2.32	1090100																								1.15611	2.05311											3.4	0.3181
2.33	1093410																								1.16111	2.21277											3.48	0.34012
2.34	1091420																								1.16612	2.01264											3.56	0.36329
2.35	1105970																								1.17112	2.07583											3.64	0.38805
2.36	1113730																								1.17613	2.11877											3.72	0.41399
2.37	1121410																								1.18113	2.06115											3.8	0.44133
2.38	1121430																								1.18614	2.05118											3.88	0.47092
2.39	1130970																								1.19114	2.17501											3.96	0.50197
2.4	1128120																								1.19615	2.19381											4.04	0.53406
2.41	1124900																								1.20115	2.14716											4.12	0.56846
2.42	1133890																								1.20616	2.11679											4.2	0.6043
2.43	1138230																								1.21116	2.12979											4.28	0.64279
2.44	1134350																								1.21617	2.20664											4.36	0.68312
2.45	1113130																								1.22117	2.23918											4.44	0.72504
2.46	1113470																								1.22618	2.13625											4.52	0.76942
2.47	1091810																								1.23118	2.11812											4.6	0.81629
2.48	1096380																								1.23619	2.16727											4.68	0.86515
2.49	1082990																								1.24119	2.13898											4.76	0.91675
2.5	1075130																								1.24619	2.1892											4.84	0.97106
2.51	1078990																								1.2512	2.19615											4.92	1.02696
2.52	1078660																								1.25621	2.22686											5	1.08687
2.53	1075830																								1.26121	2.18951											-5	-1.06937
2.54	1091000																								1.26621	2.1592											-4.92	-1.03736
2.55	1092460																								1.27122	2.27305											-4.84	-1.01292
2.56	1093480																								1.27622	2.26482											-4.76	-0.99301
2.57	1099810																								1.28123	2.24021											-4.68	-0.97585
2.58	1090260																								1.28623	2.21797											-4.6	-0.96094
2.59	1094550																								1.29124	2.31685											-4.52	-0.94775
2.6	1084920																								1.29624	2.22932											-4.44	-0.93623
2.61	1087530																								1.30125	2.24282											-4.36	-0.92555
2.62	1087820																								1.30625	2.23691											-4.28	-0.91549
2.63	1088810																								1.31126	2.34814											-4.2	-0.90619
2.64	1081910																								1.31626	2.3287											-4.12	-0.89728
2.65	1070670																								1.32127	2.32943											-4.04	-0.88877
2.66	1059750																								1.32627	2.31361											-3.96	-0.88083
2.67	1066110																								1.33128	2.26466											-3.88	-0.8729
2.68	1061890																								1.33628	2.29107											-3.8	-0.86538
2.69	1062460																								1.34129	2.35003											-3.72	-0.85816
2.7	1063470																								1.34629	2.45183											-3.64	-0.85111
2.71	1059710																								1.3513	2.361											-3.56	-0.84394
2.72	1037980																								1.3563	2.39713											-3.48	-0.83694
2.73	1046610																								1.36131	2.39881											-3.4	-0.83018
2.74	1053380																								1.36631	2.48777											-3.32	-0.82323
2.75	1063600																								1.37132	2.49975											-3.24	-0.81634
2.76	1062290																								1.37632	2.5362											-3.16	-0.80907
2.77	1067120																								1.38132	2.50473											-3.08	-0.80192
2.78	1084490																								1.38633	2.53871											-3	-0.79474
2.79	1094440																								1.39133	2.53831											-2.92	-0.78733
2.8	1106480																								1.39634	2.6226											-2.84	-0.7798
2.81	1117140																								1.40134	2.62419											-2.76	-0.77198
2.82	1122390																								1.40635	2.56859											-2.68	-0.76396
2.83	1118190																								1.41135	2.61757											-2.6	-0.75567
2.84	1122140																								1.41636	2.65897											-2.52	-0.747
2.85	1128410																								1.42136	2.68688											-2.44	-0.73791
2.86	1130100																								1.42637	2.63123											-2.36	-0.7284
2.87	1126410																								1.43137	2.71623											-2.28	-0.71884
2.88	1123480																								1.43638	2.70341											-2.2	-0.70843
2.89	1121170																								1.44138	2.74926											-2.12	-0.69734
2.9	1116580																								1.44639	2.71583											-2.04	-0.68598
2.91	1108230																								1.45139	2.71714											-1.96	-0.67387
2.92	1087590																								1.4564	2.8117											-1.88	-0.66086
2.93	1079190																								1.4614	2.79826											-1.8	-0.64736
2.94	1065570																								1.46641	2.79201											-1.72	-0.633
2.95	1073210																								1.47141	2.89643											-1.64	-0.61769
2.96	1064970																								1.47642	2.94369											-1.56	-0.60144
2.97	1058330																								1.48142	2.92894											-1.48	-0.5844
2.98	1072920																								1.48643	2.88772											-1.4	-0.56609
2.99	1066050																								1.49143	2.97977											-1.32	-0.54673
3	1066470																								1.49644	3.02938											-1.24	-0.52607
3.01	1064150																								1.50144	3.06922											-1.16	-0.50422
3.02	1065080																								1.50645	3.1001											-1.08	-0.48104
3.03	1082160																								1.51145	3.08596											-1	-0.45636
3.04	1075780																								1.51645	3.13157											-0.92	-0.43046
3.05	1077300																								1.52146	3.126											-0.84	-0.40281
3.06	1065690																								1.52646	3.14443											-0.76	-0.37348
3.07	1063480																								1.53147	3.17632											-0.68	-0.34257
3.08	1048830																								1.53647	3.19694											-0.6	-0.30968
3.09	1068990																								1.54148	3.26227											-0.52	-0.27525
3.1	1063360																								1.54648	3.2387											-0.44	-0.23855
3.11	1049630																								1.55149	3.28656											-0.36	-0.19977
3.12	1061880																								1.55649	3.31183											-0.28	-0.15898
3.13	1064620																								1.5615	3.28575											-0.2	-0.11597
3.14	1053460																								1.5665	3.41043											-0.12	-0.07119
3.15	1047470																								1.57151	3.39278											-0.04	-0.02364
3.16	1044670																								1.57651	3.35519											0.04	0.0263
3.17	1048240																								1.58152	3.39113											0.12	0.07812
3.18	1048920																								1.58652	3.43004											0.2	0.13304
3.19	1036120																								1.59153	3.5102											0.28	0.18998
3.2	1034540																								1.59653	3.61632											0.36	0.24686
3.21	1039870																								1.60154	3.53624											0.44	0.30987
3.22	1045650																								1.60654	3.54336											0.52	0.3748
3.23	1054290																								1.61155	3.60237											0.6	0.44338
3.24	1065610																								1.61655	3.61271											0.68	0.51485
3.25	1067460																								1.62156	3.70852											0.76	0.58875
3.26	1082100																								1.62656	3.66933											0.84	0.66651
3.27	1087630																								1.63156	3.70974											0.92	0.74745
3.28	1113890																								1.63657	3.76312											1	0.83087
3.29	1095910																								1.64157	3.82071											1.08	0.91838
3.3	1087220																								1.64658	3.76693											1.16	1.00852
3.31	1098240																								1.65158	3.87974											1.24	1.10287
3.32	1104910																								1.65659	3.90444											1.32	1.20091
3.33	1105600																								1.66159	3.93073											1.4	1.30118
3.34	1098580																								1.6666	3.91087											1.48	1.40638
3.35	1095180																								1.6716	3.97833											1.56	1.51562
3.36	1086010																								1.67661	4.00254											1.64	1.62715
3.37	1082500																								1.68161	4.03844											1.72	1.74353
3.38	1082470																								1.68662	4.02837											1.8	1.863
3.39	1080070																								1.69162	4.0798											1.88	1.96865
3.4	1067350																								1.69663	4.15761											1.96	2.09838
3.41	1064930																								1.70163	4.13698											2.04	2.22989
3.42	1062740																								1.70664	4.16535											2.12	2.36708
3.43	1055720																								1.71164	4.16674											2.2	2.50783
3.44	1056490																								1.71665	4.21544											2.28	2.6511
3.45	1063590																								1.72165	4.30015											2.36	2.79989
3.46	1063900																								1.72666	4.32218											2.44	2.9532
3.47	1065680																								1.73166	4.40171											2.52	3.10922
3.48	1064080																								1.73667	4.41271											2.6	3.27096
3.49	1065370																								1.74167	4.44973											2.68	3.43541
3.5	1058140																								1.74668	4.47845											2.76	3.60721
3.51	1061760																								1.75168	4.51218											2.84	3.78286
3.52	1064630																								1.75669	4.52828											2.92	3.96122
3.53	1062120																								1.76169	4.53181											3	4.14608
3.54	1045760																								1.76669	4.57337											3.08	4.33559
3.55	1034960																								1.7717	4.56787											3.16	4.52796
3.56	1033380																								1.7767	4.55035											3.24	4.72603
3.57	1032480																								1.78171	4.63513											3.32	4.92991
3.58	1040930																								1.78671	4.63696											3.4	5.13728
3.59	1034080																								1.79172	4.74492											3.48	5.34992
3.6	1018480																								1.79672	4.77279											3.56	5.56531
3.61	1016960																								1.80173	4.77046											3.64	5.78902
3.62	1004810																								1.80673	4.79182											3.72	6.01891
3.63	1024920																								1.81174	4.81839											3.8	6.25024
3.64	1022240																								1.81674	4.84											3.88	6.48996
3.65	1021970																								1.82175	4.89392											3.96	6.73395
3.66	1026240																								1.82675	4.91418											4.04	6.98123
3.67	1025410																								1.83176	4.93225											4.12	7.2352
3.68	1027590																								1.83676	4.96065											4.2	7.49378
3.69	1042380																								1.84177	5.03435											4.28	7.76037
3.7	1047040																								1.84677	4.99001											4.36	8.03156
3.71	1058260																								1.85178	5.01496											4.44	8.30538
3.72	1069170																								1.85678	5.09238											4.52	8.58706
3.73	1073650																								1.86179	5.17909											4.6	8.8743
3.74	1080000																								1.86679	5.17649											4.68	9.16471
3.75	1089050																								1.8718	5.2311											4.76	9.46328
3.76	1085940																								1.8768	5.26047											4.84	9.76867
3.77	1101070																								1.8818	5.24291											4.92	10.0751
3.78	1108110																								1.88681	5.26689											5	10.3915
3.79	1089370																								1.89181	5.30001											-5	-10.381
3.8	1086730																								1.89682	5.34047											-4.92	-10.2138
3.81	1101680																								1.90182	5.33837											-4.84	-10.0807
3.82	1086360																								1.90683	5.46823											-4.76	-9.96306
3.83	1084390																								1.91183	5.48982											-4.68	-9.85837
3.84	1094410																								1.91684	5.50636											-4.6	-9.75784
3.85	1072230																								1.92184	5.53879											-4.52	-9.66129
3.86	1063300																								1.92685	5.57076											-4.44	-9.56504
3.87	1057890																								1.93185	5.6306											-4.36	-9.47025
3.88	1057630																								1.93686	5.6581											-4.28	-9.37743
3.89	1046390																								1.94186	5.7278											-4.2	-9.28215
3.9	1045740																								1.94687	5.73782											-4.12	-9.18747
3.91	1051180																								1.95187	5.76232											-4.04	-9.0908
3.92	1043680																								1.95688	5.79453											-3.96	-8.9927
3.93	1047450																								1.96188	5.8483											-3.88	-8.89525
3.94	1042390																								1.96689	5.92683											-3.8	-8.7961
3.95	1040660																								1.97189	5.95213											-3.72	-8.69332
3.96	1033700																								1.9769	5.9941											-3.64	-8.58883
3.97	1057080																								1.9819	6.01061											-3.56	-8.48133
3.98	1049420																								1.98691	6.03952											-3.48	-8.37266
3.99	1054930																								1.99191	6.13391											-3.4	-8.26075
4	1046190																								1.99692	6.20386											-3.32	-8.14764
4.01	1036820																								2.00192	6.14225											-3.24	-8.03031
4.02	1029670																								2.00692	6.16974											-3.16	-7.90969
4.03	1027720																								2.01193	6.1747											-3.08	-7.78566
4.04	1014000																								2.01693	6.28715											-3	-7.65952
4.05	1007790																								2.02194	6.31018											-2.92	-7.53079
4.06	1011100																								2.02694	6.30584											-2.84	-7.39838
4.07	1015760																								2.03195	6.37666											-2.76	-7.26181
4.08	999489																								2.03695	6.48112											-2.68	-7.12275
4.09	983787																								2.04196	6.51512											-2.6	-6.98
4.1	984733																								2.04696	6.52412											-2.52	-6.83342
4.11	986599																								2.05197	6.56141											-2.44	-6.68258
4.12	989569																								2.05697	6.58255											-2.36	-6.52746
4.13	993268																								2.06198	6.5654											-2.28	-6.37013
4.14	993392																								2.06698	6.60332											-2.2	-6.20788
4.15	997147																								2.07199	6.65365											-2.12	-6.04305
4.16	1006830																								2.07699	6.72004											-2.04	-5.87238
4.17	1011390																								2.082	6.75206											-1.96	-5.69813
4.18	1017350																								2.087	6.80763											-1.88	-5.52087
4.19	1035400																								2.09201	6.79769											-1.8	-5.33867
4.2	1049330																								2.09701	6.83751											-1.72	-5.15293
4.21	1052530																								2.10202	6.87344											-1.64	-4.96074
4.22	1039770																								2.10702	6.86764											-1.56	-4.7642
4.23	1055610																								2.11203	6.97081											-1.48	-4.56502
4.24	1070550																								2.11703	7.01941											-1.4	-4.36019
4.25	1081840																								2.12203	6.96051											-1.32	-4.15236
4.26	1069290																								2.12704	7.05799											-1.24	-3.93753
4.27	1072780																								2.13205	7.10285											-1.16	-3.71891
4.28	1059120																								2.13705	7.19197											-1.08	-3.49659
4.29	1051770																								2.14205	7.26673											-1	-3.26882
4.3	1042900																								2.14706	7.29696											-0.92	-3.03732
4.31	1044510																								2.15206	7.27288											-0.84	-2.7985
4.32	1023580																								2.15707	7.36126											-0.76	-2.55571
4.33	1027270																								2.16207	7.39232											-0.68	-2.30927
4.34	1004540																								2.16708	7.49319											-0.6	-2.05583
4.35	996310																								2.17208	7.57666											-0.52	-1.79998
4.36	1007100																								2.17709	7.58621											-0.44	-1.5344
4.37	1009060																								2.18209	7.63161											-0.36	-1.26567
4.38	1009400																								2.1871	7.60837											-0.28	-0.99466
4.39	997633																								2.1921	7.64313											-0.2	-0.71578
4.4	994438																								2.19711	7.72699											-0.12	-0.43424
4.41	992174																								2.20211	7.77462											-0.04	-0.14511
4.42	1010390																								2.20712	7.76723											0.04	0.14965
4.43	1026510																								2.21212	7.80956											0.12	0.44214
4.44	1014290																								2.21713	7.79693											0.2	0.74688
4.45	1006390																								2.22213	7.88667											0.28	1.05363
4.46	1013540																								2.22714	7.91055											0.36	1.36869
4.47	1000970																								2.23214	7.98492											0.44	1.68978
4.48	1007370																								2.23715	7.98916											0.52	2.00296
4.49	995274																								2.24215	8.04576											0.6	2.33524
4.5	985782																								2.24715	8.10468											0.68	2.67218
4.51	974769																								2.25216	8.06926											0.76	3.01199
4.52	959047																								2.25717	8.1548											0.84	3.36075
4.53	960898																								2.26217	8.23622											0.92	3.71499
4.54	959031																								2.26717	8.23973											1	4.07233
4.55	942787																								2.27218	8.24127											1.08	4.43789
4.56	940354																								2.27718	8.30494											1.16	4.80654
4.57	933883																								2.28219	8.34234											1.24	5.1839
4.58	935867																								2.28719	8.36573											1.32	5.56769
4.59	946993																								2.2922	8.50284											1.4	5.95355
4.6	953344																								2.2972	8.51942											1.48	6.35092
4.61	944709																								2.30221	8.56851											1.56	6.75353
4.62	955831																								2.30721	8.621											1.64	7.15722
4.63	957161																								2.31222	8.65109											1.72	7.57147
4.64	968071																								2.31722	8.6449											1.8	7.98732
4.65	980482																								2.32223	8.72664											1.88	8.41332
4.66	988879																								2.32723	8.75549											1.96	8.84539
4.67	1005330																								2.33224	8.72645											2.04	9.27996
4.68	1006340																								2.33724	8.77501											2.12	9.72426
4.69	996490																								2.34225	8.90991											2.2	10.1748
4.7	1018000																								2.34725	8.9542											2.28	10.628
4.71	1019750																								2.35226	9.0325											2.36	11.0898
4.72	1024570																								2.35726	8.99798											2.44	11.5603
4.73	1032550																								2.36227	9.09356											2.52	12.0323
4.74	1018610																								2.36727	9.09381											2.6	12.5148
4.75	1013540																								2.37228	9.1539											2.68	12.9998
4.76	1007330																								2.37728	9.18026											2.76	13.4946
4.77	1007790																								2.38229	9.26352											2.84	13.9954
4.78	992821																								2.38729	9.30439											2.92	14.4967
4.79	966390																								2.39229	9.29063											3	15.0124
4.8	952995																								2.3973	9.35768											3.08	15.5318
4.81	946822																								2.4023	9.44275											3.16	16.0523
4.82	953341																								2.40731	9.48611											3.24	16.5896
4.83	934298																								2.41231	9.43406											3.32	17.1318
4.84	929408																								2.41732	9.5457											3.4	17.6736
4.85	934753																								2.42232	9.64408											3.48	18.2248
4.86	939977																								2.42733	9.66378											3.56	18.7821
4.87	945245																								2.43233	9.70145											3.64	19.3028
4.88	961320																								2.43734	9.72027											3.72	19.8851
4.89	965868																								2.44234	9.77374											3.8	20.4625
4.9	961153																								2.44735	9.83282											3.88	21.0494
4.91	958004																								2.45235	9.86228											3.96	21.6421
4.92	948636																								2.45736	9.89268											4.04	22.2404
4.93	962527																								2.46236	9.94383											4.12	22.8473
4.94	946165																								2.46737	9.99556											4.2	23.4566
4.95	934335																								2.47237	10.0912											4.28	24.0807
4.96	929796																								2.47738	10.1075											4.36	24.7083
4.97	908536																								2.48238	10.135											4.44	25.3383
4.98	904666																								2.48739	10.2074											4.52	25.9809
4.99	904791																								2.49239	10.2659											4.6	26.6291
5	894489																								2.4974	10.3367											4.68	27.2789
5.01	885989																								2.5024	10.3059											4.76	27.9387
5.02	886323																								2.5074	10.3701											4.84	28.6028
5.03	867850																								2.51241	10.3814											4.92	29.2723
5.04	871010																								2.51741	10.4347											5	29.9553
5.05	870445																								2.52242	10.5907											-5	-30.0661
5.06	854736																								2.52742	10.6247											-4.92	-29.576
5.07	859077																								2.53243	10.6717											-4.84	-29.155
5.08	867244																								2.53743	10.6765											-4.76	-28.7653
5.09	883452																								2.54244	10.7264											-4.68	-28.3957
5.1	894085																								2.54744	10.7896											-4.6	-28.0343
5.11	907056																								2.55245	10.8407											-4.52	-27.677
5.12	924789																								2.55745	10.8645											-4.44	-27.3215
5.13	919024																								2.56246	10.9077											-4.36	-26.9655
5.14	940224																								2.56746	10.9815											-4.28	-26.6045
5.15	944821																								2.57247	11.0314											-4.2	-26.2463
5.16	958557																								2.57747	11.0901											-4.12	-25.8863
5.17	967854																								2.58248	11.1761											-4.04	-25.5168
5.18	943200																								2.58748	11.2076											-3.96	-25.1507
5.19	949182																								2.59249	11.2638											-3.88	-24.7764
5.2	951908																								2.59749	11.2869											-3.8	-24.4014
5.21	948619																								2.6025	11.3602											-3.72	-24.0204
5.22	937931																								2.6075	11.3938											-3.64	-23.6317
5.23	913846																								2.61251	11.5199											-3.56	-23.2403
5.24	902618																								2.61751	11.5332											-3.48	-22.8483
5.25	900740																								2.62251	11.631											-3.4	-22.4473
5.26	886447																								2.62752	11.6073											-3.32	-22.0429
5.27	864689																								2.63252	11.6498											-3.24	-21.632
5.28	869783																								2.63753	11.6277											-3.16	-21.2158
5.29	864554																								2.64253	11.7156											-3.08	-20.7931
5.3	858416																								2.64754	11.7997											-3	-20.3646
5.31	858045																								2.65254	11.8575											-2.92	-19.9324
5.32	867957																								2.65755	11.9214											-2.84	-19.4907
5.33	865288																								2.66255	11.9474											-2.76	-19.0487
5.34	865852																								2.66756	12.0307											-2.68	-18.5981
5.35	868523																								2.67256	12.0413											-2.6	-18.1407
5.36	875468																								2.67757	12.1037											-2.52	-17.6816
5.37	869364																								2.68257	12.1152											-2.44	-17.2115
5.38	850983																								2.68758	12.1916											-2.36	-16.7284
5.39	857220																								2.69258	12.2724											-2.28	-16.2508
5.4	845236																								2.69759	12.334											-2.2	-15.762
5.41	833413																								2.70259	12.373											-2.12	-15.2747
5.42	818055																								2.7076	12.4554											-2.04	-14.7776
5.43	822127																								2.7126	12.5109											-1.96	-14.2718
5.44	809002																								2.71761	12.5345											-1.88	-13.7636
5.45	795878																								2.72261	12.595											-1.8	-13.2469
5.46	782016																								2.72762	12.6024											-1.72	-12.7262
5.47	776745																								2.73262	12.7242											-1.64	-12.1986
5.48	781593																								2.73763	12.7562											-1.56	-11.6639
5.49	767579																								2.74263	12.7963											-1.48	-11.1272
5.5	760708																								2.74763	12.829											-1.4	-10.5799
5.51	751261																								2.75264	12.8872											-1.32	-10.0291
5.52	745592																								2.75765	12.9442											-1.24	-9.46738
5.53	742076																								2.76265	12.9968											-1.16	-8.90207
5.54	731457																								2.76765	13.0157											-1.08	-8.33345
5.55	742829																								2.77266	13.082											-1	-7.75444
5.56	740541																								2.77766	13.1241											-0.92	-7.17381
5.57	745515																								2.78267	13.1444											-0.84	-6.58119
5.58	743360																								2.78767	13.2142											-0.76	-5.98286
5.59	744099																								2.79268	13.257											-0.68	-5.3833
5.6	762200																								2.79768	13.275											-0.6	-4.77158
5.61	768303																								2.80269	13.371											-0.52	-4.15925
5.62	765404																								2.80769	13.4011											-0.44	-3.53551
5.63	767450																								2.8127	13.4786											-0.36	-2.90435
5.64	768137																								2.8177	13.5403											-0.28	-2.27403
5.65	771753																								2.82271	13.6002											-0.2	-1.62925
5.66	781682																								2.82771	13.6419											-0.12	-0.98547
5.67	773659																								2.83272	13.6404											-0.04	-0.32991
5.68	774418																								2.83772	13.6626											0.04	0.33167
5.69	760463																								2.84273	13.8019											0.12	0.99235
5.7	741705																								2.84773	13.8624											0.2	1.66622
5.71	732949																								2.85274	13.8791											0.28	2.32909
5.72	725664																								2.85774	14.0262											0.36	3.01581
5.73	718067																								2.86275	14.0404											0.44	3.70815
5.74	709955																								2.86775	14.1385											0.52	4.39913
5.75	719319																								2.87276	14.1269											0.6	5.10334
5.76	720157																								2.87776	14.2353											0.68	5.81426
5.77	702399																								2.88277	14.2743											0.76	6.52521
5.78	711856																								2.88777	14.314											0.84	7.24884
5.79	701812																								2.89277	14.2834											0.92	7.97883
5.8	706944																								2.89778	14.3974											1	8.70857
5.81	709458																								2.90278	14.4766											1.08	9.45206
5.82	707049																								2.90779	14.536											1.16	10.1953
5.83	697319																								2.91279	14.5669											1.24	10.9535
5.84	699184																								2.9178	14.6222											1.32	11.7166
5.85	689402																								2.9228	14.6649											1.4	12.4773
5.86	676137																								2.92781	14.7497											1.48	13.2531
5.87	671667																								2.93281	14.8108											1.56	14.0372
5.88	661132																								2.93782	14.842											1.64	14.8146
5.89	662132																								2.94282	14.8848											1.72	15.6072
5.9	643379																								2.94783	14.9586											1.8	16.4009
5.91	639341																								2.95283	15.0177											1.88	17.2082
5.92	624545																								2.95784	15.0171											1.96	18.0239
5.93	627974																								2.96284	15.0512											2.04	18.8334
5.94	623615																								2.96785	15.1479											2.12	19.6168
5.95	621366																								2.97285	15.1825											2.2	20.4519
5.96	611648																								2.97786	15.2426											2.28	21.2797
5.97	617095																								2.98286	15.263											2.36	22.1257
5.98	625614																								2.98787	15.3755											2.44	22.9776
5.99	613265																								2.99287	15.4622											2.52	23.8265
6	616697																								2.99788	15.4644											2.6	24.6898
6.01	614966																								3.00288	15.5509											2.68	25.5527
6.02	611110																								3.00788	15.5923											2.76	26.4275
6.03	606415																								3.01289	15.6573											2.84	27.3097
6.04	597584																								3.01789	15.7044											2.92	28.1899
6.05	605166																								3.0229	15.7404											3	29.0772
6.06	588739																								3.0279	15.7906											3.08	29.9741
6.07	596362																								3.03291	15.8164											3.16	30.8687
6.08	584041																								3.03791	15.9307											3.24	31.7798
6.09	572690																								3.04292	15.9407											3.32	32.6988
6.1	573332																								3.04792	16.018											3.4	33.6222
6.11	573459																								3.05293	16.1028											3.48	34.5499
6.12	581843																								3.05793	16.1615											3.56	35.4741
6.13	578081																								3.06294	16.1974											3.64	36.4163
6.14	561825																								3.06794	16.276											3.72	37.3676
6.15	556388																								3.07295	16.3376											3.8	38.3074
6.16	572494																								3.07795	16.3891											3.88	39.2679
6.17	559324																								3.08296	16.4513											3.96	40.2344
6.18	554031																								3.08796	16.4723											4.04	41.1956
6.19	555773																								3.09297	16.5371											4.12	42.1751
6.2	546779																								3.09797	16.5969											4.2	43.1465
6.21	549001																								3.10298	16.6089											4.28	44.1346
6.22	550366																								3.10798	16.6814											4.36	45.1249
6.23	551618																								3.11299	16.7342											4.44	46.1103
6.24	539660																								3.11799	16.8145											4.52	47.1213
6.25	542761																								3.123	16.8743											4.6	48.1341
6.26	547471																								3.128	16.9522											4.68	49.1285
6.27	536978																								3.133	17.0506											4.76	50.1504
6.28	538493																								3.13801	17.0607											4.84	51.1728
6.29	531879																								3.14301	17.1507											4.92	52.1945
6.3	523376																								3.14802	17.1862											5	53.2299
6.31	520793																								3.15302	17.1804
6.32	521227																								3.15803	17.2665
6.33	516642																								3.16303	17.3576
6.34	507555																								3.16804	17.3967
6.35	508713																								3.17304	17.4427
6.36	503270																								3.17805	17.5473
6.37	504190																								3.18305	17.5939
6.38	503427																								3.18806	17.6809
6.39	499986																								3.19306	17.6375
6.4	491576																								3.19807	17.717
6.41	498197																								3.20307	17.8227
6.42	498052																								3.20808	17.8379
6.43	497099																								3.21308	17.9193
6.44	496641																								3.21809	17.938
6.45	479487																								3.22309	18.0245
6.46	475265																								3.2281	18.1019
6.47	487181																								3.2331	18.0796
6.48	471541																								3.23811	18.1283
6.49	470286																								3.24311	18.1783
6.5	471973																								3.24811	18.2062
6.51	468640																								3.25312	18.2166
6.52	460549																								3.25813	18.3374
6.53	454782																								3.26313	18.3603
6.54	463071																								3.26813	18.421
6.55	455669																								3.27314	18.4688
6.56	447671																								3.27814	18.4673
6.57	455660																								3.28315	18.4963
6.58	453716																								3.28815	18.5522
6.59	451873																								3.29316	18.6194
6.6	435002																								3.29816	18.7066
6.61	436388																								3.30317	18.7574
6.62	435929																								3.30817	18.7493
6.63	430344																								3.31318	18.8362
6.64	415771																								3.31818	18.8441
6.65	422183																								3.32319	18.9193
6.66	412548																								3.32819	18.9208
6.67	417929																								3.3332	18.9418
6.68	416099																								3.3382	19.0424
6.69	418551																								3.34321	19.068
6.7	413170																								3.34821	19.0903
6.71	404675																								3.35322	19.1822
6.72	404485																								3.35822	19.2215
6.73	403152																								3.36323	19.2314
6.74	392717																								3.36823	19.2074
6.75	387623																								3.37324	19.2701
6.76	391509																								3.37824	19.3064
6.77	387888																								3.38325	19.3659
6.78	391607																								3.38825	19.4046
6.79	389103																								3.39325	19.4322
6.8	386140																								3.39826	19.4766
6.81	386028																								3.40326	19.4803
6.82	373027																								3.40827	19.5134
6.83	378912																								3.41327	19.5796
6.84	370925																								3.41828	19.6251
6.85	379694																								3.42328	19.7002
6.86	372760																								3.42829	19.7162
6.87	366005																								3.43329	19.7078
6.88	374053																								3.4383	19.7597
6.89	366015																								3.4433	19.8098
6.9	362458																								3.44831	19.8221
6.91	359550																								3.45331	19.9022
6.92	362115																								3.45832	19.9458
6.93	351125																								3.46332	20.0334
6.94	358683																								3.46833	20.0226
6.95	359272																								3.47333	20.0458
6.96	351980																								3.47834	20.0805
6.97	352848																								3.48334	20.1576
6.98	353801																								3.48835	20.1932
6.99	345402																								3.49335	20.1648
7	345882																								3.49836	20.2175
7.01	345114																								3.50336	20.2263
7.02	336259																								3.50837	20.2436
7.03	348871																								3.51337	20.3151
7.04	339161																								3.51837	20.3034
7.05	335958																								3.52338	20.3137
7.06	340789																								3.52838	20.3767
7.07	337925																								3.53339	20.4066
7.08	333655																								3.53839	20.4377
7.09	329909																								3.5434	20.4349
7.1	323926																								3.5484	20.5321
7.11	329602																								3.55341	20.57
7.12	331579																								3.55841	20.5796
7.13	328504																								3.56342	20.6791
7.14	327708																								3.56842	20.7194
7.15	325061																								3.57343	20.6991
7.16	326397																								3.57843	20.6962
7.17	322550																								3.58344	20.7139
7.18	318362																								3.58844	20.7765
7.19	317635																								3.59345	20.7425
7.2	315642																								3.59845	20.8086
7.21	312673																								3.60346	20.8788
7.22	317870																								3.60846	20.9437
7.23	314177																								3.61347	20.9727
7.24	312635																								3.61847	20.9799
7.25	307451																								3.62348	21.022
7.26	309314																								3.62848	21.0314
7.27	310242																								3.63348	21.1299
7.28	305123																								3.63849	21.1333
7.29	307355																								3.64349	21.2057
7.3	313597																								3.6485	21.2567
7.31	312432																								3.6535	21.2514
7.32	305426																								3.65851	21.2682
7.33	310975																								3.66351	21.3155
7.34	314050																								3.66852	21.3416
7.35	304582																								3.67352	21.3822
7.36	305344																								3.67853	21.4952
7.37	310205																								3.68353	21.5406
7.38	303373																								3.68854	21.5831
7.39	303228																								3.69354	21.5827
7.4	306426																								3.69855	21.564
7.41	310866																								3.70355	21.6187
7.42	310136																								3.70856	21.68
7.43	297850																								3.71356	21.6834
7.44	298582																								3.71857	21.7173
7.45	298941																								3.72357	21.7425
7.46	299225																								3.72858	21.7779
7.47	300198																								3.73358	21.9364
7.48	298685																								3.73859	21.8851
7.49	298385																								3.74359	21.8489
7.5	301999																								3.74859	21.9792
7.51	295774																								3.7536	21.9979
7.52	301431																								3.75861	22.0359
7.53	295745																								3.76361	22.0632
7.54	300990																								3.76861	22.1544
7.55	298674																								3.77362	22.1354
7.56	296009																								3.77862	22.2521
7.57	286990																								3.78363	22.2891
7.58	292890																								3.78863	22.3091
7.59	297169																								3.79364	22.3719
7.6	288054																								3.79864	22.3587
7.61	285737																								3.80365	22.3954
7.62	290673																								3.80865	22.4191
7.63	292409																								3.81366	22.5126
7.64	285220																								3.81866	22.5492
7.65	283949																								3.82367	22.6116
7.66	284649																								3.82867	22.6334
7.67	289296																								3.83368	22.6846
7.68	292807																								3.83868	22.7244
7.69	290824																								3.84369	22.8165
7.7	283679																								3.84869	22.8105
7.71	286243																								3.8537	22.8408
7.72	288917																								3.8587	22.8273
7.73	289149																								3.86371	22.8717
7.74	279208																								3.86871	22.9611
7.75	283366																								3.87371	22.9268
7.76	285876																								3.87872	23.0362
7.77	282200																								3.88373	23.085
7.78	285788																								3.88873	23.1038
7.79	282099																								3.89373	23.1101
7.8	284998																								3.89874	23.2119
7.81	283304																								3.90374	23.2015
7.82	284099																								3.90875	23.2804
7.83	282514																								3.91375	23.3122
7.84	284609																								3.91876	23.2856
7.85	281844																								3.92376	23.3701
7.86	284951																								3.92877	23.3692
7.87	276676																								3.93377	23.3283
7.88	283852																								3.93878	23.3876
7.89	284062																								3.94378	23.4626
7.9	277379																								3.94879	23.4824
7.91	280817																								3.95379	23.5333
7.92	280874																								3.9588	23.5455
7.93	282880																								3.9638	23.5806
7.94	279896																								3.96881	23.6223
7.95	282771																								3.97381	23.5749
7.96	279204																								3.97882	23.7167
7.97	274006																								3.98382	23.7417
7.98	275366																								3.98883	23.7713
7.99	269234																								3.99383	23.8418
8	275553																								3.99884	23.9297
																									4.00384	23.9627
																									4.00885	23.9948
																									4.01385	24.0142
																									4.01885	24.0934
																									4.02386	24.1422
																									4.02886	24.1385
																									4.03387	24.2374
																									4.03887	24.2274
																									4.04388	24.2181
																									4.04888	24.3457
																									4.05389	24.358
																									4.05889	24.3976
																									4.0639	24.4691
																									4.0689	24.5037
																									4.07391	24.5372
																									4.07891	24.5103
																									4.08392	24.5446
																									4.08892	24.6168
																									4.09393	24.6658
																									4.09893	24.7218
																									4.10394	24.7188
																									4.10894	24.763
																									4.11395	24.7814
																									4.11895	24.8362
																									4.12395	24.8275
																									4.12896	24.9079
																									4.13396	24.9603
																									4.13897	24.9688
																									4.14397	25.0342
																									4.14898	25.0584
																									4.15398	25.0495
																									4.15899	25.1338
																									4.16399	25.2079
																									4.169	25.2425
																									4.174	25.2938
																									4.17901	25.2639
																									4.18401	25.3402
																									4.18902	25.3692
																									4.19402	25.3806
																									4.19903	25.4453
																									4.20403	25.4389
																									4.20904	25.4687
																									4.21404	25.5559
																									4.21905	25.6015
																									4.22405	25.6677
																									4.22906	25.6437
																									4.23406	25.7704
																									4.23907	25.7522
																									4.24407	25.7976
																									4.24908	25.8996
																									4.25408	25.8947
																									4.25908	25.9507
																									4.26409	25.9908
																									4.26909	25.9953
																									4.2741	26.0423
																									4.2791	26.1022
																									4.28411	26.1444
																									4.28911	26.1557
																									4.29412	26.1458
																									4.29912	26.2606
																									4.30413	26.301
																									4.30913	26.3037
																									4.31414	26.3349
																									4.31914	26.4487
																									4.32415	26.4376
																									4.32915	26.5211
																									4.33416	26.5662
																									4.33916	26.5773
																									4.34417	26.7084
																									4.34917	26.7582
																									4.35418	26.7444
																									4.35918	26.8932
																									4.36419	26.8936
																									4.36919	26.9172
																									4.3742	27.0013
																									4.3792	27.047
																									4.3842	27.0921
																									4.38921	27.1624
																									4.39421	27.1887
																									4.39922	27.1897
																									4.40422	27.254
																									4.40923	27.2902
																									4.41423	27.3379
																									4.41924	27.3993
																									4.42424	27.4321
																									4.42925	27.4607
																									4.43425	27.4574
																									4.43926	27.4986
																									4.44426	27.5081
																									4.44927	27.5637
																									4.45427	27.6013
																									4.45928	27.657
																									4.46428	27.7011
																									4.46929	27.7454
																									4.47429	27.794
																									4.4793	27.8208
																									4.4843	27.8365
																									4.48931	27.8835
																									4.49431	27.9298
																									4.49932	27.9827
																									4.50432	27.9278
																									4.50932	27.9878
																									4.51433	28.0272
																									4.51933	28.0938
																									4.52434	28.1332
																									4.52934	28.1582
																									4.53435	28.2663
																									4.53935	28.2531
																									4.54436	28.3073
																									4.54936	28.2845
																									4.55437	28.382
																									4.55937	28.3419
																									4.56438	28.3846
																									4.56938	28.4362
																									4.57439	28.4928
																									4.57939	28.4312
																									4.5844	28.5644
																									4.5894	28.5703
																									4.59441	28.6334
																									4.59941	28.7056
																									4.60442	28.6933
																									4.60942	28.7727
																									4.61443	28.8237
																									4.61943	28.8593
																									4.62444	28.8801
																									4.62944	28.9917
																									4.63445	28.9619
																									4.63945	29.0689
																									4.64445	29.0348
																									4.64946	29.1417
																									4.65446	29.1823
																									4.65947	29.2202
																									4.66447	29.2583
																									4.66948	29.2592
																									4.67448	29.2921
																									4.67949	29.2833
																									4.68449	29.3633
																									4.6895	29.3477
																									4.6945	29.4194
																									4.69951	29.4265
																									4.70451	29.5201
																									4.70952	29.6146
																									4.71452	29.6126
																									4.71953	29.6593
																									4.72453	29.6716
																									4.72954	29.7526
																									4.73454	29.8552
																									4.73955	29.8689
																									4.74455	29.8549
																									4.74956	29.9079
																									4.75456	29.9458
																									4.75957	30.0319
																									4.76457	30.0604
																									4.76957	30.0681
																									4.77458	30.1101
																									4.77958	30.2111
																									4.78459	30.1744
																									4.78959	30.2336
																									4.7946	30.2625
																									4.7996	30.3352
																									4.80461	30.3221
																									4.80961	30.4132
																									4.81462	30.446
																									4.81962	30.479
																									4.82463	30.5052
																									4.82963	30.5389
																									4.83464	30.588
																									4.83964	30.5631
																									4.84465	30.6799
																									4.84965	30.7379
																									4.85466	30.8099
																									4.85966	30.8174
																									4.86467	30.8354
																									4.86967	30.8882
																									4.87467	30.964
																									4.87968	31.0115
																									4.88469	30.9877
																									4.88969	31.0653
																									4.89469	31.0582
																									4.8997	31.0981
																									4.9047	31.1764
																									4.90971	31.161
																									4.91471	31.1485
																									4.91972	31.2484
																									4.92472	31.3196
																									4.92973	31.3048
																									4.93473	31.371
																									4.93974	31.446
																									4.94474	31.5149
																									4.94975	31.5717
																									4.95475	31.6287
																									4.95976	31.6558
																									4.96476	31.6636
																									4.96977	31.7393
																									4.97477	31.683
																									4.97978	31.7875
																									4.98478	31.8019
																									4.98979	31.9102
																									4.99479	31.9252
																									4.99979	31.9944
																									5.0048	32.0002
																									5.00981	32.0578
																									5.01481	32.0829
																									5.01981	32.1207
																									5.02482	32.1826
																									5.02982	32.2242
																									5.03483	32.2333
																									5.03983	32.2999
																									5.04484	32.2824
																									5.04984	32.3477
																									5.05485	32.4087
																									5.05985	32.4129
																									5.06486	32.4637
																									5.06986	32.5139
																									5.07487	32.5136
																									5.07987	32.5802
																									5.08488	32.636
																									5.08988	32.6238
																									5.09489	32.6738
																									5.09989	32.7596
																									5.1049	32.7271
																									5.1099	32.7668
																									5.11491	32.8177
																									5.11991	32.9348
																									5.12491	32.9299
																									5.12992	32.8821
																									5.13493	32.9291
																									5.13993	32.9935
																									5.14493	33.085
																									5.14994	33.0757
																									5.15494	33.0934
																									5.15995	33.1667
																									5.16495	33.1975
																									5.16996	33.2375
																									5.17496	33.2959
																									5.17997	33.3148
																									5.18497	33.3502
																									5.18998	33.3993
																									5.19498	33.4473
																									5.19999	33.4561
																									5.20499	33.4911
																									5.21	33.56
																									5.215	33.634
																									5.22001	33.6083
																									5.22501	33.6626
																									5.23002	33.7507
																									5.23502	33.6989
																									5.24003	33.7397
																									5.24503	33.7543
																									5.25003	33.8162
																									5.25504	33.8588
																									5.26004	33.8752
																									5.26505	33.8892
																									5.27005	33.8882
																									5.27506	33.9211
																									5.28006	33.9579
																									5.28507	34.0563
																									5.29007	34.1134
																									5.29508	34.1493
																									5.30008	34.1312
																									5.30509	34.1403
																									5.31009	34.2007
																									5.3151	34.2321
																									5.3201	34.3211
																									5.32511	34.3497
																									5.33011	34.4048
																									5.33512	34.4311
																									5.34012	34.4481
																									5.34513	34.499
																									5.35013	34.5732
																									5.35514	34.6461
																									5.36014	34.6217
																									5.36515	34.6875
																									5.37015	34.7185
																									5.37516	34.831
																									5.38016	34.8301
																									5.38516	34.945
																									5.39017	34.9539
																									5.39517	34.9851
																									5.40018	35.0344
																									5.40518	35.1082
																									5.41019	35.0697
																									5.41519	35.0912
																									5.4202	35.1945
																									5.4252	35.1934
																									5.43021	35.2457
																									5.43521	35.2389
																									5.44022	35.3673
																									5.44522	35.3522
																									5.45023	35.3449
																									5.45523	35.3842
																									5.46024	35.4644
																									5.46524	35.5373
																									5.47025	35.5255
																									5.47525	35.5807
																									5.48026	35.5892
																									5.48526	35.6054
																									5.49027	35.6856
																									5.49527	35.7324
																									5.50028	35.7123
																									5.50528	35.779
																									5.51028	35.9068
																									5.51529	35.9029
																									5.52029	35.9228
																									5.5253	35.9452
																									5.5303	35.9629
																									5.53531	36.0114
																									5.54031	36.0354
																									5.54532	36.1621
																									5.55032	36.1032
																									5.55533	36.0888
																									5.56033	36.1597
																									5.56534	36.1323
																									5.57034	36.1966
																									5.57535	36.1852
																									5.58035	36.2277
																									5.58536	36.2404
																									5.59036	36.2615
																									5.59537	36.2739
																									5.60037	36.3482
																									5.60538	36.365
																									5.61038	36.3898
																									5.61539	36.4382
																									5.62039	36.4412
																									5.6254	36.4768
																									5.6304	36.5241
																									5.63541	36.4998
																									5.64041	36.5503
																									5.64541	36.5854
																									5.65042	36.6079
																									5.65542	36.6395
																									5.66043	36.6843
																									5.66543	36.7543
																									5.67044	36.8298
																									5.67544	36.7913
																									5.68045	36.7893
																									5.68545	36.8658
																									5.69046	36.8882
																									5.69546	36.8726
																									5.70047	36.9989
																									5.70547	37.0172
																									5.71048	37.0759
																									5.71548	37.0437
																									5.72049	37.084
																									5.72549	37.0887
																									5.7305	37.1291
																									5.7355	37.1548
																									5.74051	37.1989
																									5.74551	37.2099
																									5.75052	37.3063
																									5.75552	37.3982
																									5.76053	37.4242
																									5.76553	37.4592
																									5.77053	37.4329
																									5.77554	37.5053
																									5.78054	37.5148
																									5.78555	37.5684
																									5.79055	37.64
																									5.79556	37.624
																									5.80056	37.6645
																									5.80557	37.7466
																									5.81057	37.7883
																									5.81558	37.8179
																									5.82058	37.8913
																									5.82559	37.898
																									5.83059	37.9687
																									5.8356	38.0243
																									5.8406	38.1252
																									5.84561	38.1457
																									5.85061	38.1788
																									5.85562	38.2647
																									5.86062	38.2584
																									5.86563	38.2778
																									5.87063	38.3058
																									5.87563	38.3319
																									5.88064	38.3748
																									5.88565	38.3711
																									5.89065	38.4067
																									5.89565	38.4516
																									5.90066	38.4377
																									5.90566	38.4211
																									5.91067	38.4056
																									5.91567	38.4752
																									5.92068	38.5155
																									5.92568	38.5283
																									5.93069	38.6147
																									5.93569	38.6251
																									5.9407	38.6502
																									5.9457	38.6789
																									5.95071	38.6905
																									5.95571	38.7554
																									5.96072	38.7828
																									5.96572	38.8102
																									5.97073	38.844
																									5.97573	38.9105
																									5.98074	38.8794
																									5.98574	38.9759
																									5.99075	38.939
																									5.99575	39.0294
																									6.00075	38.9941
																									6.00576	39.0584
																									6.01077	39.0331
																									6.01577	39.1064
																									6.02077	39.1342
																									6.02578	39.1081
																									6.03078	39.1801
																									6.03579	39.1544
																									6.04079	39.2024
																									6.0458	39.2204
																									6.0508	39.269
																									6.05581	39.2766
																									6.06081	39.2256
																									6.06582	39.268
																									6.07082	39.2624
																									6.07583	39.2704
																									6.08083	39.2563
																									6.08584	39.3235
																									6.09084	39.3687
																									6.09585	39.3914
																									6.10085	39.4231
																									6.10586	39.4431
																									6.11086	39.4019
																									6.11587	39.3942
																									6.12087	39.479
																									6.12587	39.4407
																									6.13088	39.4948
																									6.13589	39.4401
																									6.14089	39.4402
																									6.14589	39.4838
																									6.1509	39.4694
																									6.1559	39.4418
																									6.16091	39.4409
																									6.16591	39.4473
																									6.17092	39.4171
																									6.17592	39.4788
																									6.18093	39.4797
																									6.18593	39.483
																									6.19094	39.4933
																									6.19594	39.5521
																									6.20095	39.5667
																									6.20595	39.5563
																									6.21096	39.5421
																									6.21596	39.5742
																									6.22097	39.6127
																									6.22597	39.5945
																									6.23098	39.6979
																									6.23598	39.694
																									6.24099	39.76
																									6.24599	39.7571
																									6.25099	39.8079
																									6.256	39.8686
																									6.261	39.9372
																									6.26601	39.8946
																									6.27101	39.934
																									6.27602	39.9909
																									6.28102	40.0108
																									6.28603	40.037
																									6.29103	40.0766
																									6.29604	40.1373
																									6.30104	40.1526
																									6.30605	40.2208
																									6.31105	40.2004
																									6.31606	40.1878
																									6.32106	40.2598
																									6.32607	40.3135
																									6.33107	40.3637
																									6.33608	40.3416
																									6.34108	40.3755
																									6.34609	40.4271
																									6.35109	40.4108
																									6.3561	40.4592
																									6.3611	40.4654
																									6.36611	40.4976
																									6.37111	40.4503
																									6.37612	40.5492
																									6.38112	40.541
																									6.38612	40.5344
																									6.39113	40.5847
																									6.39613	40.5981
																									6.40114	40.6295
																									6.40614	40.6743
																									6.41115	40.62
																									6.41615	40.7189
																									6.42116	40.7546
																									6.42616	40.7486
																									6.43117	40.7926
																									6.43617	40.7978
																									6.44118	40.8008
																									6.44618	40.8189
																									6.45119	40.7993
																									6.45619	40.8039
																									6.4612	40.8638
																									6.4662	40.8673
																									6.47121	40.9352
																									6.47621	40.9017
																									6.48122	40.8799
																									6.48622	40.8891
																									6.49123	40.8673
																									6.49623	40.9368
																									6.50124	41.0023
																									6.50624	41.0129
																									6.51124	40.9969
																									6.51625	41.0047
																									6.52125	41.0497
																									6.52626	41.1349
																									6.53126	41.0917
																									6.53627	41.1219
																									6.54127	41.1564
																									6.54628	41.14
																									6.55128	41.1592
																									6.55629	41.1902
																									6.56129	41.1793
																									6.5663	41.2579
																									6.5713	41.2439
																									6.57631	41.1989
																									6.58131	41.2626
																									6.58632	41.1948
																									6.59132	41.2308
																									6.59633	41.2795
																									6.60133	41.3121
																									6.60634	41.2668
																									6.61134	41.2969
																									6.61635	41.3041
																									6.62135	41.2576
																									6.62636	41.3014
																									6.63136	41.3259
																									6.63636	41.3523
																									6.64137	41.3779
																									6.64637	41.3385
																									6.65138	41.3006
																									6.65638	41.3629
																									6.66139	41.3757
																									6.66639	41.3689
																									6.6714	41.4228
																									6.6764	41.4866
																									6.68141	41.4982
																									6.68641	41.5696
																									6.69142	41.5938
																									6.69642	41.5964
																									6.70143	41.6246
																									6.70643	41.6081
																									6.71144	41.6618
																									6.71644	41.684
																									6.72145	41.7126
																									6.72645	41.747
																									6.73146	41.7591
																									6.73646	41.739
																									6.74147	41.736
																									6.74647	41.7885
																									6.75148	41.8406
																									6.75648	41.8634
																									6.76149	41.9729
																									6.76649	41.9952
																									6.77149	41.9585
																									6.7765	41.9647
																									6.7815	42.0213
																									6.78651	42.0588
																									6.79151	42.0935
																									6.79652	42.0707
																									6.80152	42.0706
																									6.80653	42.102
																									6.81153	42.1475
																									6.81654	42.1859
																									6.82154	42.2174
																									6.82655	42.2406
																									6.83155	42.236
																									6.83656	42.2385
																									6.84156	42.2675
																									6.84657	42.2938
																									6.85157	42.2663
																									6.85658	42.2833
																									6.86158	42.3067
																									6.86659	42.2988
																									6.87159	42.3269
																									6.8766	42.3275
																									6.8816	42.3814
																									6.88661	42.4347
																									6.89161	42.4539
																									6.89661	42.4693
																									6.90162	42.4754
																									6.90662	42.519
																									6.91163	42.5412
																									6.91663	42.5192
																									6.92164	42.5209
																									6.92664	42.6306
																									6.93165	42.5618
																									6.93665	42.5798
																									6.94166	42.6086
																									6.94666	42.6054
																									6.95167	42.6433
																									6.95667	42.6796
																									6.96168	42.6877
																									6.96668	42.7245
																									6.97169	42.8176
																									6.97669	42.8062
																									6.9817	42.812
																									6.9867	42.8689
																									6.99171	42.8334
																									6.99671	42.9223
																									7.00171	42.9288
																									7.00672	42.9386
																									7.01173	43.014
																									7.01673	42.9986
																									7.02173	43.0154
																									7.02674	43.0155
																									7.03174	43.0548
																									7.03675	43.0446
																									7.04175	43.0588
																									7.04676	43.0663
																									7.05176	43.116
																									7.05677	43.1243
																									7.06177	43.1416
																									7.06678	43.1311
																									7.07178	43.0682
																									7.07679	43.1328
																									7.08179	43.1222
																									7.0868	43.1499
																									7.0918	43.158
																									7.09681	43.2132
																									7.10181	43.216
																									7.10682	43.2172
																									7.11182	43.1928
																									7.11683	43.2208
																									7.12183	43.2129
																									7.12683	43.1965
																									7.13184	43.2124
																									7.13685	43.1017
																									7.14185	43.1094
																									7.14685	43.1059
																									7.15186	43.1245
																									7.15686	43.0951
																									7.16187	43.104
																									7.16687	43.1093
																									7.17188	43.0851
																									7.17688	43.0291
																									7.18189	43.0819
																									7.18689	43.0834
																									7.1919	43.0756
																									7.1969	43.1334
																									7.20191	43.1279
																									7.20691	43.1318
																									7.21192	43.1315
																									7.21692	43.2173
																									7.22193	43.1617
																									7.22693	43.2159
																									7.23194	43.2316
																									7.23694	43.2763
																									7.24195	43.2388
																									7.24695	43.2354
																									7.25195	43.278
																									7.25696	43.2905
																									7.26197	43.3518
																									7.26697	43.3743
																									7.27197	43.328
																									7.27698	43.3524
																									7.28198	43.3334
																									7.28699	43.3715
																									7.29199	43.3109
																									7.297	43.3295
																									7.302	43.3052
																									7.30701	43.3644
																									7.31201	43.3766
																									7.31702	43.3137
																									7.32202	43.37
																									7.32703	43.3967
																									7.33203	43.3918
																									7.33704	43.3616
																									7.34204	43.3852
																									7.34705	43.4442
																									7.35205	43.387
																									7.35706	43.4467
																									7.36206	43.3961
																									7.36707	43.4554
																									7.37207	43.5301
																									7.37707	43.5203
																									7.38208	43.4654
																									7.38708	43.5222
																									7.39209	43.5086
																									7.39709	43.5407
																									7.4021	43.6167
																									7.4071	43.5968
																									7.41211	43.5974
																									7.41711	43.6131
																									7.42212	43.566
																									7.42712	43.6432
																									7.43213	43.6904
																									7.43713	43.6171
																									7.44214	43.6362
																									7.44714	43.651
																									7.45215	43.7287
																									7.45715	43.6792
																									7.46216	43.7278
																									7.46716	43.6731
																									7.47217	43.6931
																									7.47717	43.6948
																									7.48218	43.7626
																									7.48718	43.7017
																									7.49219	43.7289
																									7.49719	43.7972
																									7.5022	43.8259
																									7.5072	43.8978
																									7.5122	43.864
																									7.51721	43.8471
																									7.52221	43.8701
																									7.52722	43.8398
																									7.53222	43.7975
																									7.53723	43.8289
																									7.54223	43.8588
																									7.54724	43.8658
																									7.55224	43.9552
																									7.55725	43.9013
																									7.56225	43.9262
																									7.56726	43.9927
																									7.57226	44.0598
																									7.57727	44.0473
																									7.58227	44.0468
																									7.58728	44.1088
																									7.59228	44.0817
																									7.59729	44.0786
																									7.60229	44.0868
																									7.6073	44.1519
																									7.6123	44.1687
																									7.61731	44.193
																									7.62231	44.1921
																									7.62732	44.2152
																									7.63232	44.2475
																									7.63732	44.2237
																									7.64233	44.2303
																									7.64733	44.2948
																									7.65234	44.2474
																									7.65734	44.3244
																									7.66235	44.2497
																									7.66735	44.2707
																									7.67236	44.3406
																									7.67736	44.3289
																									7.68237	44.386
																									7.68737	44.3601
																									7.69238	44.3745
																									7.69738	44.3648
																									7.70239	44.4308
																									7.70739	44.4022
																									7.7124	44.4213
																									7.7174	44.4116
																									7.72241	44.4309
																									7.72741	44.4357
																									7.73242	44.4563
																									7.73742	44.5323
																									7.74243	44.5512
																									7.74743	44.5742
																									7.75244	44.5601
																									7.75744	44.5854
																									7.76244	44.5726
																									7.76745	44.6609
																									7.77245	44.6533
																									7.77746	44.6284
																									7.78246	44.6707
																									7.78747	44.7254
																									7.79247	44.7255
																									7.79748	44.7274
																									7.80248	44.7717
																									7.80749	44.8177
																									7.81249	44.7589
																									7.8175	44.8229
																									7.8225	44.8936
																									7.82751	44.9096
																									7.83251	44.8668
																									7.83752	44.8205
																									7.84252	44.8687
																									7.84753	44.8738
																									7.85253	44.8865
																									7.85754	44.9058
																									7.86254	44.9617
																									7.86755	44.9566
																									7.87255	44.9528
																									7.87756	44.9489
																									7.88256	44.9504
																									7.88757	45.0207
																									7.89257	45.0099
																									7.89757	44.9942
																									7.90258	45.0189
																									7.90758	44.9952
																									7.91259	45.0333
																									7.91759	45.0399
																									7.9226	45.0177
																									7.9276	45.0502
																									7.93261	45.0543
																									7.93761	45.115
																									7.94262	45.0928
																									7.94762	45.0833
																									7.95263	45.0631
																									7.95763	45.1138
																									7.96264	45.0843
																									7.96764	45.1251
																									7.97265	45.1867
																									7.97765	45.1311
																									7.98266	45.1086
																									7.98766	45.1783
																									7.99267	45.1521
																									7.99767	45.196
																									8.00268	45.1879
																									8.00768	45.165
																									8.01268	45.1573
																									8.01769	45.2521
																									8.02269	45.2171
																									8.0277	45.2596
																									8.0327	45.3082
																									8.03771	45.2708
																									8.04271	45.2583
																									8.04772	45.3248
																									8.05272	45.355
																									8.05773	45.3586
																									8.06273	45.3991
																									8.06774	45.3948
																									8.07274	45.4282
																									8.07775	45.4478
																									8.08275	45.4616
																									8.08776	45.5377
																									8.09276	45.4889
																									8.09777	45.5187
																									8.10277	45.4971
																									8.10778	45.5291
																									8.11278	45.5678
																									8.11779	45.581
																									8.12279	45.5826
																									8.1278	45.5698
																									8.1328	45.5639
																									8.13781	45.615
																									8.14281	45.5907
																									8.14781	45.5877
																									8.15282	45.5763
																									8.15782	45.6718
																									8.16283	45.6843
																									8.16783	45.6693
																									8.17284	45.7513
																									8.17784	45.6807
																									8.18285	45.7002
																									8.18785	45.7032
																									8.19286	45.6955
																									8.19786	45.7228
																									8.20287	45.7647
																									8.20787	45.7672
																									8.21288	45.7627
																									8.21788	45.7563
																									8.22289	45.7899
																									8.22789	45.8406
																									8.2329	45.8455
																									8.2379	45.7643
																									8.24291	45.7988
																									8.24791	45.8768
																									8.25291	45.7927
																									8.25792	45.8251
																									8.26292	45.8548
																									8.26793	45.8385
																									8.27293	45.86
																									8.27794	45.8709
																									8.28294	45.8737
																									8.28795	45.8214
																									8.29295	45.8548
																									8.29796	45.8117
																									8.30296	45.8619
																									8.30797	45.897
																									8.31297	45.8502
																									8.31798	45.9564
																									8.32298	45.9306
																									8.32799	45.9207
																									8.33299	45.9434
																									8.338	45.9484
																									8.343	45.9555
																									8.34801	45.9911
																									8.35301	46.0189
																									8.35802	46.0755
																									8.36302	46.0739
																									8.36803	46.1093
																									8.37303	46.1086
																									8.37804	46.0979
																									8.38304	46.0884
																									8.38805	46.0585
																									8.39305	46.1046
																									8.39805	46.1214
																									8.40306	46.0988
																									8.40806	46.0924
																									8.41307	46.1241
																									8.41807	46.118
																									8.42308	46.1269
																									8.42808	46.1132
																									8.43309	46.1448
																									8.43809	46.1713
																									8.4431	46.1357
																									8.4481	46.1872
																									8.45311	46.1007
																									8.45811	46.1906
																									8.46312	46.1746
																									8.46812	46.2046
																									8.47313	46.2038
																									8.47813	46.1887
																									8.48314	46.2007
																									8.48814	46.2247
																									8.49315	46.1845
																									8.49815	46.2365
																									8.50315	46.2757
																									8.50816	46.2477
																									8.51317	46.2526
																									8.51817	46.3378
																									8.52317	46.3576
																									8.52818	46.3944
																									8.53318	46.381
																									8.53819	46.4258
																									8.54319	46.4369
																									8.5482	46.4768
																									8.5532	46.5389
																									8.55821	46.4886
																									8.56321	46.5339
																									8.56822	46.4895
																									8.57322	46.5428
																									8.57823	46.6214
																									8.58323	46.6195
																									8.58824	46.614
																									8.59324	46.5865
																									8.59825	46.5829
																									8.60325	46.5996
																									8.60826	46.6339
																									8.61326	46.6294
																									8.61827	46.6919
																									8.62327	46.7127
																									8.62828	46.734
																									8.63328	46.7087
																									8.63828	46.8045
																									8.64329	46.7405
																									8.64829	46.7779
																									8.6533	46.8479
																									8.6583	46.8518
																									8.66331	46.7798
																									8.66831	46.7997
																									8.67332	46.8924
																									8.67832	46.8741
																									8.68333	46.9315
																									8.68833	46.8743
																									8.69334	46.8837
																									8.69834	46.8781
																									8.70335	46.8727
																									8.70835	46.9174
																									8.71336	46.9562
																									8.71836	46.9868
																									8.72337	46.9244
																									8.72837	46.9925
																									8.73338	47.0045
																									8.73838	46.9727
																									8.74339	47.0078
																									8.74839	46.9395
																									8.75339	46.9559
																									8.7584	46.9045
																									8.76341	46.9309
																									8.76841	46.9219
																									8.77342	46.9023
																									8.77842	46.8887
																									8.78342	46.8456
																									8.78843	46.9086
																									8.79343	46.9095
																									8.79844	46.9416
																									8.80344	46.9094
																									8.80845	46.927
																									8.81345	46.9191
																									8.81846	46.9439
																									8.82346	46.9739
																									8.82847	46.9506
																									8.83347	46.973
																									8.83848	46.9715
																									8.84348	46.9922
																									8.84849	46.9902
																									8.85349	46.996
																									8.8585	47.05
																									8.8635	47.0469
																									8.86851	47.0337
																									8.87351	47.0314
																									8.87852	47.0914
																									8.88352	47.1924
																									8.88852	47.1249
																									8.89353	47.1375
																									8.89854	47.1465
																									8.90354	47.164
																									8.90854	47.1923
																									8.91355	47.2202
																									8.91855	47.2154
																									8.92356	47.199
																									8.92856	47.2828
																									8.93357	47.3242
																									8.93857	47.2917
																									8.94358	47.3494
																									8.94858	47.3317
																									8.95359	47.3411
																									8.95859	47.3921
																									8.9636	47.3962
																									8.9686	47.3908
																									8.97361	47.3965
																									8.97861	47.4181
																									8.98362	47.4499
																									8.98862	47.4569
																									8.99363	47.5126
																									8.99863	47.5003
																									9.00363	47.4522
																									9.00864	47.4815
																									9.01365	47.4609
																									9.01865	47.4507
																									9.02365	47.5105
																									9.02866	47.5228
																									9.03366	47.4962
																									9.03867	47.5415
																									9.04367	47.5486
																									9.04868	47.4856
																									9.05368	47.456
																									9.05869	47.4597
																									9.06369	47.5222
																									9.0687	47.5231
																									9.0737	47.5416
																									9.07871	47.5557
																									9.08371	47.5485
																									9.08872	47.6133
																									9.09372	47.5754
																									9.09873	47.5515
																									9.10373	47.6643
																									9.10874	47.5948
																									9.11374	47.6377
																									9.11875	47.7079
																									9.12375	47.6982
																									9.12876	47.7301
																									9.13376	47.765
																									9.13876	47.8312
																									9.14377	47.8216
																									9.14878	47.811
																									9.15378	47.85
																									9.15878	47.824
																									9.16379	47.9044
																									9.16879	47.8938
																									9.1738	47.9312
																									9.1788	47.9288
																									9.18381	47.9332
																									9.18881	47.9409
																									9.19382	47.9801
																									9.19882	48.005
																									9.20383	48.0489
																									9.20883	48.0643
																									9.21384	48.0943
																									9.21884	48.0639
																									9.22385	48.007
																									9.22885	48.0571
																									9.23386	48.0309
																									9.23886	48.0671
																									9.24387	48.0648
																									9.24887	47.9692
																									9.25388	47.9906
																									9.25888	48.0106
																									9.26389	47.9955
																									9.26889	48.0285
																									9.27389	48.0207
																									9.2789	48.017
																									9.2839	48.1242
																									9.28891	48.0886
																									9.29391	48.0799
																									9.29892	48.0914
																									9.30392	48.1479
																									9.30893	48.1448
																									9.31393	48.1944
																									9.31894	48.2304
																									9.32394	48.2905
																									9.32895	48.2554
																									9.33395	48.2728
																									9.33896	48.2902
																									9.34396	48.3719
																									9.34897	48.3967
																									9.35397	48.3755
																									9.35898	48.4003
																									9.36398	48.4163
																									9.36899	48.4469
																									9.37399	48.4158
																									9.37899	48.4821
																									9.384	48.506
																									9.389	48.5193
																									9.39401	48.5934
																									9.39902	48.6338
																									9.40402	48.6646
																									9.40902	48.6457
																									9.41403	48.6693
																									9.41903	48.6679
																									9.42404	48.6897
																									9.42904	48.7389
																									9.43405	48.7418
																									9.43905	48.751
																									9.44406	48.709
																									9.44906	48.7001
																									9.45407	48.7651
																									9.45907	48.819
																									9.46408	48.7973
																									9.46908	48.8775
																									9.47409	48.8679
																									9.47909	48.8295
																									9.4841	48.909
																									9.4891	48.8869
																									9.49411	48.8676
																									9.49911	48.8679
																									9.50412	48.8929
																									9.50912	48.8971
																									9.51412	48.916
																									9.51913	48.9164
																									9.52413	48.9427
																									9.52914	48.9579
																									9.53414	48.975
																									9.53915	48.9306
																									9.54415	49.0071
																									9.54916	48.9692
																									9.55416	49.0237
																									9.55917	49.0561
																									9.56417	49.0466
																									9.56918	49.0723
																									9.57418	49.0871
																									9.57919	49.0834
																									9.58419	49.0955
																									9.5892	49.1315
																									9.5942	49.1452
																									9.59921	49.2045
																									9.60421	49.1923
																									9.60922	49.201
																									9.61422	49.2027
																									9.61923	49.2495
																									9.62423	49.2764
																									9.62923	49.2773
																									9.63424	49.2562
																									9.63925	49.3658
																									9.64425	49.3969
																									9.64926	49.4036
																									9.65426	49.4019
																									9.65926	49.4535
																									9.66427	49.4307
																									9.66927	49.4552
																									9.67428	49.4721
																									9.67928	49.5269
																									9.68429	49.5473
																									9.68929	49.5796
																									9.6943	49.5937
																									9.6993	49.6318
																									9.70431	49.6343
																									9.70931	49.6112
																									9.71432	49.6901
																									9.71932	49.6838
																									9.72433	49.6947
																									9.72933	49.7392
																									9.73434	49.7518
																									9.73934	49.7226
																									9.74435	49.7628
																									9.74935	49.7422
																									9.75436	49.7349
																									9.75936	49.8063
																									9.76436	49.8059
																									9.76937	49.8355
																									9.77437	49.8231
																									9.77938	49.8344
																									9.78438	49.8618
																									9.78939	49.877
																									9.79439	49.8972
																									9.7994	49.8963
																									9.8044	49.8709
																									9.80941	49.8991
																									9.81441	49.929
																									9.81942	49.9317
																									9.82442	49.9829
																									9.82943	50.017
																									9.83443	50.05
																									9.83944	50.0348
																									9.84444	50.0547
																									9.84945	50.0078
																									9.85445	50.0527
																									9.85946	50.0198
																									9.86446	50.033
																									9.86947	50.0237
																									9.87447	50.0603
																									9.87947	50.0152
																									9.88448	50.085
																									9.88949	50.0457
																									9.89449	50.0814
																									9.89949	50.049
																									9.9045	50.0725
																									9.9095	50.0521
																									9.91451	50.0346
																									9.91951	50.025
																									9.92452	50.0781
																									9.92952	50.0529
																									9.93453	50.1313
																									9.93953	50.1389
																									9.94454	50.1739
																									9.94954	50.1896
																									9.95455	50.2164
																									9.95955	50.2069
																									9.96456	50.2859
																									9.96956	50.3195
																									9.97457	50.3506
																									9.97957	50.3197
																									9.98458	50.3544
																									9.98958	50.3916
[truncated: 9,992 more rows]

## Sheet: Figure 4
4e transfer
Vg	Id	Vg	Id
V	mA/mm	V	mA/mm
10	0.04519	10	0.11483
9.8	0.04896	9.8	0.14067
9.6	0.05287	9.6	0.16075
9.4	0.05702	9.4	0.18216
9.2	0.06095	9.2	0.2049
9	0.06527	9	0.22856
8.8	0.06948	8.8	0.25342
8.6	0.07341	8.6	0.2808
8.4	0.07808	8.4	0.30823
8.2	0.08219	8.2	0.33727
8	0.08616	8	0.36702
7.8	0.09027	7.8	0.39842
7.6	0.09491	7.6	0.42999
7.4	0.09978	7.4	0.4674
7.2	0.1041	7.2	0.50406
7	0.10851	7	0.53895
6.8	0.11313	6.8	0.5802
6.6	0.11847	6.6	0.6183
6.4	0.12321	6.4	0.65787
6.2	0.1287	6.2	0.702
6	0.13317	6	0.74241
5.8	0.13751	5.8	0.78966
5.6	0.14278	5.6	0.83459
5.4	0.14808	5.4	0.87701
5.2	0.15289	5.2	0.92194
5	0.15789	5	0.96883
4.8	0.16312	4.8	1.02375
4.6	0.16879	4.6	1.07257
4.4	0.17373	4.4	1.12084
4.2	0.17893	4.2	1.1813
4	0.18418	4	1.23112
3.8	0.19046	3.8	1.28342
3.6	0.19542	3.6	1.34378
3.4	0.20131	3.4	1.39776
3.2	0.20727	3.2	1.45043
3	0.21269	3	1.51692
2.8	0.21734	2.8	1.56836
2.6	0.22351	2.6	1.62587
2.4	0.22953	2.4	1.69123
2.2	0.23465	2.2	1.74907
2	0.24045	2	1.80893
1.8	0.2463	1.8	1.87567
1.6	0.25322	1.6	1.94176
1.4	0.25864	1.4	2.01421
1.2	0.26506	1.2	2.07543
1	0.27113	1	2.131
0.8	0.27639	0.8	2.20304
0.6	0.28333	0.6	2.27012
0.4	0.28891	0.4	2.32419
0.2	0.29416	0.2	2.39808
0	0.30028	0	2.46915
-0.2	0.30652	-0.2	2.52923
-0.4	0.31372	-0.4	2.61262
-0.6	0.3187	-0.6	2.67402
-0.8	0.32619	-0.8	2.74225
-1	0.33198	-1	2.79917
-1.2	0.33751	-1.2	2.8777
-1.4	0.34356	-1.4	2.95011
-1.6	0.35013	-1.6	3.028
-1.8	0.35748	-1.8	3.10453
-2	0.36223	-2	3.16009
-2.2	0.36943	-2.2	3.2411
-2.4	0.37763	-2.4	3.31384
-2.6	0.38437	-2.6	3.40091
-2.8	0.38973	-2.8	3.47051
-3	0.39586	-3	3.5405
-3.2	0.40116	-3.2	3.62429
-3.4	0.40791	-3.4	3.70091
-3.6	0.41329	-3.6	3.764
-3.8	0.41975	-3.8	3.83661
-4	0.42461	-4	3.91106
-4.2	0.43146	-4.2	3.99091
-4.4	0.43772	-4.4	4.08184
-4.6	0.44466	-4.6	4.14204
-4.8	0.45235	-4.8	4.22153
-5	0.45752	-5	4.28624
-5.2	0.46523	-5.2	4.36063
-5.4	0.47264	-5.4	4.43868
-5.6	0.47772	-5.6	4.5038
-5.8	0.48524	-5.8	4.59271
-6	0.49239	-6	4.67208
-6.2	0.49745	-6.2	4.73664
-6.4	0.50584	-6.4	4.83114
-6.6	0.51194	-6.6	4.9003
-6.8	0.51903	-6.8	4.98648
-7	0.52626	-7	5.06951
-7.2	0.53246	-7.2	5.14308
-7.4	0.5393	-7.4	5.22281
-7.6	0.54634	-7.6	5.30836
-7.8	0.55215	-7.8	5.37432
-8	0.55895	-8	5.45586
-8.2	0.56749	-8.2	5.54976
-8.4	0.57423	-8.4	5.62826
-8.6	0.57913	-8.6	5.71416
-8.8	0.58709	-8.8	5.78952
-9	0.59261	-9	5.84885
-9.2	0.60243	-9.2	5.96091
-9.4	0.60693	-9.4	6.01708
-9.6	0.61357	-9.6	6.12371
-9.8	0.62076	-9.8	6.18932
-10	0.62726	-10	6.28349

## Sheet: Figure 5
5d I-V					5d I-t			5e 1kHz		5e 1kHz		5e 10kHz		5e 10kHz		5e 100kHz		5e 100kHz
Vd	Id	Vd	Id		time	current		time	response	time	response	time	response	time	response	time	response	time	response
V	uA	V	uA		s	uA		ms	a.u.	us	a.u.	ms	a.u.	us	a.u.	ms	a.u.	us	a.u.
-1	78.4331	-1	0.89218		0	0.81556		-5	3.6	-400	2.06	-0.5	3.2	-40	1.9	-0.05	2.86	-4	2.48
-0.98	77.1612	-0.98	0.74785		0.134	0.7871		-4.996	3.86	-396	2.04	-0.499	3.28	-39	1.92	-0.04996	2.88	-3.96	2.46
-0.96	75.6061	-0.96	0.72798		0.204	0.76368		-4.992	3.74	-392	1.96	-0.498	3.34	-38	2	-0.04992	2.84	-3.92	2.48
-0.94	74.1448	-0.94	0.70407		0.274	0.75124		-4.988	3.76	-388	1.94	-0.497	3.4	-37	2.02	-0.04988	2.88	-3.88	2.44
-0.92	72.2591	-0.92	0.69629		0.344	0.73521		-4.984	3.9	-384	1.96	-0.496	3.52	-36	1.92	-0.04984	2.9	-3.84	2.46
-0.9	70.8468	-0.9	0.66335		0.414	0.72591		-4.98	3.82	-380	2.08	-0.495	3.64	-35	1.84	-0.0498	2.88	-3.8	2.42
-0.88	69.3497	-0.88	0.64083		0.474	0.71504		-4.976	3.84	-376	1.88	-0.494	3.72	-34	1.84	-0.04976	2.92	-3.76	2.42
-0.86	67.6066	-0.86	0.63781		0.534	0.71224		-4.972	3.9	-372	1.98	-0.493	3.72	-33	1.88	-0.04972	2.94	-3.72	2.4
-0.84	65.9802	-0.84	0.60988		0.594	0.70608		-4.968	3.9	-368	2	-0.492	3.62	-32	1.94	-0.04968	2.94	-3.68	2.4
-0.82	64.3713	-0.82	0.60631		0.654	0.7063		-4.964	3.8	-364	2.04	-0.491	3.62	-31	1.94	-0.04964	2.92	-3.64	2.38
-0.8	62.643	-0.8	0.58878		0.714	0.70014		-4.96	3.9	-360	1.92	-0.49	3.6	-30	1.98	-0.0496	2.94	-3.6	2.38
-0.78	60.4736	-0.78	0.56588		0.774	0.69286		-4.956	3.8	-356	1.96	-0.489	3.62	-29	2.04	-0.04956	2.94	-3.56	2.36
-0.76	57.585	-0.76	0.55256		0.834	0.69218		-4.952	3.84	-352	2	-0.488	3.64	-28	2.02	-0.04952	2.96	-3.52	2.34
-0.74	55.9873	-0.74	0.51644		0.894	0.69162		-4.948	3.86	-348	1.98	-0.487	3.72	-27	1.98	-0.04948	2.98	-3.48	2.36
-0.72	54.6752	-0.72	0.49991		0.954	0.68748		-4.944	3.92	-344	2	-0.486	3.74	-26	1.88	-0.04944	2.94	-3.44	2.32
-0.7	52.8962	-0.7	0.48559		1.014	0.68333		-4.94	3.94	-340	1.9	-0.485	3.7	-25	1.84	-0.0494	2.98	-3.4	2.34
-0.68	51.2495	-0.68	0.47159		1.074	0.6849		-4.936	3.76	-336	2.08	-0.484	3.7	-24	1.9	-0.04936	3	-3.36	2.3
-0.66	49.3009	-0.66	0.45957		1.134	0.68299		-4.932	3.84	-332	1.9	-0.483	3.7	-23	1.96	-0.04932	2.98	-3.32	2.3
-0.64	48.2643	-0.64	0.43159		1.194	0.67974		-4.928	3.88	-328	1.98	-0.482	3.7	-22	1.98	-0.04928	3	-3.28	2.32
-0.62	46.2101	-0.62	0.41707		1.254	0.68187		-4.924	3.98	-324	1.94	-0.481	3.72	-21	1.94	-0.04924	3.02	-3.24	2.3
-0.6	44.6972	-0.6	0.40601		1.314	0.68378		-4.92	3.82	-320	2.02	-0.48	3.72	-20	1.9	-0.0492	3.04	-3.2	2.28
-0.58	43.3966	-0.58	0.39465		1.374	0.68221		-4.916	3.9	-316	2.02	-0.479	3.72	-19	1.94	-0.04916	3.04	-3.16	2.28
-0.56	41.7511	-0.56	0.38092		1.434	0.68501		-4.912	3.92	-312	1.96	-0.478	3.74	-18	1.94	-0.04912	3.04	-3.12	2.28
-0.54	39.9044	-0.54	0.35921		1.494	0.68557		-4.908	3.86	-308	1.94	-0.477	3.72	-17	1.94	-0.04908	3.02	-3.08	2.24
-0.52	38.2954	-0.52	0.34743		1.554	0.68232		-4.904	3.9	-304	1.96	-0.476	3.72	-16	1.98	-0.04904	3.04	-3.04	2.24
-0.5	36.9107	-0.5	0.33628		1.614	0.68826		-4.9	3.82	-300	2	-0.475	3.7	-15	1.98	-0.049	3.04	-3	2.26
-0.48	35.1688	-0.48	0.31514		1.674	0.68703		-4.896	3.88	-296	1.94	-0.474	3.66	-14	1.96	-0.04896	3.06	-2.96	2.26
-0.46	33.7234	-0.46	0.30122		1.734	0.68837		-4.892	3.82	-292	2.08	-0.473	3.72	-13	1.9	-0.04892	3.08	-2.92	2.24
-0.44	31.9451	-0.44	0.28114		1.794	0.68019		-4.888	3.88	-288	1.86	-0.472	3.76	-12	1.92	-0.04888	3.06	-2.88	2.22
-0.42	30.4198	-0.42	0.26424		1.854	0.68299		-4.884	3.82	-284	2	-0.471	3.76	-11	1.9	-0.04884	3.06	-2.84	2.22
-0.4	29.0446	-0.4	0.25224		1.914	0.68288		-4.88	3.9	-280	2.02	-0.47	3.76	-10	1.84	-0.0488	3.06	-2.8	2.2
-0.38	27.5312	-0.38	0.23594		1.974	52.4954		-4.876	3.94	-276	1.96	-0.469	3.76	-9	1.88	-0.04876	3.08	-2.76	2.2
-0.36	26.074	-0.36	0.21863		2.034	76.0933		-4.872	3.84	-272	1.98	-0.468	3.74	-8	2.06	-0.04872	3.1	-2.72	2.18
-0.34	24.6563	-0.34	0.20391		2.094	76.3377		-4.868	3.96	-268	1.94	-0.467	3.64	-7	2.12	-0.04868	3.08	-2.68	2.2
-0.32	23.1733	-0.32	0.18913		2.154	76.3421		-4.864	3.84	-264	2.02	-0.466	3.62	-6	2.06	-0.04864	3.1	-2.64	2.2
-0.3	21.6026	-0.3	0.17956		2.214	76.1966		-4.86	3.84	-260	1.94	-0.465	3.68	-5	1.9	-0.0486	3.12	-2.6	2.18
-0.28	20.1735	-0.28	0.16501		2.274	76.2774		-4.856	3.7	-256	2	-0.464	3.72	-4	1.92	-0.04856	3.08	-2.56	2.2
-0.26	18.6927	-0.26	0.15528		2.334	76.0789		-4.852	3.94	-252	1.9	-0.463	3.72	-3	2.18	-0.04852	3.08	-2.52	2.18
-0.24	17.1893	-0.24	0.1409		2.394	75.8801		-4.848	3.84	-248	2.08	-0.462	3.74	-2	2.6	-0.04848	3.12	-2.48	2.2
-0.22	15.7727	-0.22	0.12975		2.454	75.8205		-4.844	3.8	-244	1.9	-0.461	3.8	-1	2.92	-0.04844	3.1	-2.44	2.2
-0.2	14.2614	-0.2	0.11752		2.514	75.54		-4.84	3.86	-240	1.96	-0.46	3.76	0	3.1	-0.0484	3.12	-2.4	2.22
-0.18	12.8056	-0.18	0.10316		2.574	75.7974		-4.836	3.86	-236	2	-0.459	3.72	1	3.18	-0.04836	3.14	-2.36	2.18
-0.16	11.4628	-0.16	0.09135		2.634	75.7131		-4.832	3.94	-232	2.04	-0.458	3.74	2	3.3	-0.04832	3.12	-2.32	2.22
-0.14	9.92721	-0.14	0.07882		2.694	75.4786		-4.828	3.88	-228	2.08	-0.457	3.7	3	3.56	-0.04828	3.1	-2.28	2.24
-0.12	8.48729	-0.12	0.07051		2.754	75.368		-4.824	3.92	-224	1.94	-0.456	3.7	4	3.7	-0.04824	3.12	-2.24	2.22
-0.1	7.08429	-0.1	0.0548		2.814	75.3093		-4.82	3.76	-220	1.98	-0.455	3.54	5	3.64	-0.0482	3.16	-2.2	2.26
-0.08	5.61876	-0.08	0.04378		2.874	75.1715		-4.816	3.94	-216	1.96	-0.454	3.36	6	3.6	-0.04816	3.12	-2.16	2.24
-0.06	4.21297	-0.06	0.03309		2.934	75.0069		-4.812	3.92	-212	2.16	-0.453	3.12	7	3.62	-0.04812	3.12	-2.12	2.26
-0.04	2.79525	-0.04	0.02163		3.004	75.0512		-4.808	3.78	-208	1.88	-0.452	3	8	3.72	-0.04808	3.12	-2.08	2.24
-0.02	1.40034	-0.02	0.01114		3.074	74.8242		-4.804	3.84	-204	1.82	-0.451	2.86	9	3.76	-0.04804	3.12	-2.04	2.26
0	0.00368	0	4.01648e-05		3.144	74.7672		-4.8	3.86	-200	1.82	-0.45	2.66	10	3.72	-0.048	3.14	-2	2.28
0.02	1.40908	0.02	0.01088		3.214	74.8504		-4.796	3.94	-196	2	-0.449	2.42	11	3.6	-0.04796	3.14	-1.96	2.3
0.04	2.80723	0.04	0.02201		3.284	74.7231		-4.792	3.74	-192	2.1	-0.448	2.16	12	3.56	-0.04792	3.14	-1.92	2.28
0.06	4.22109	0.06	0.03308		3.354	74.7613		-4.788	3.92	-188	1.96	-0.447	1.98	13	3.64	-0.04788	3.16	-1.88	2.3
0.08	5.61427	0.08	0.04527		3.424	74.6948		-4.784	3.88	-184	1.98	-0.446	1.96	14	3.74	-0.04784	3.12	-1.84	2.32
0.1	7.02417	0.1	0.05517		3.494	74.6172		-4.78	3.94	-180	1.96	-0.445	1.94	15	3.8	-0.0478	3.14	-1.8	2.32
0.12	8.41496	0.12	0.07148		3.564	74.4897		-4.776	3.82	-176	2.2	-0.444	1.9	16	3.78	-0.04776	3.1	-1.76	2.32
0.14	9.80855	0.14	0.08392		3.634	74.4061		-4.772	3.82	-172	2.04	-0.443	1.86	17	3.76	-0.04772	3.12	-1.72	2.32
0.16	11.2657	0.16	0.09927		3.704	74.4694		-4.768	4	-168	1.94	-0.442	1.88	18	3.74	-0.04768	3.12	-1.68	2.34
0.18	12.6469	0.18	0.11186		3.774	74.2576		-4.764	3.8	-164	1.74	-0.441	1.94	19	3.7	-0.04764	3.12	-1.64	2.36
0.2	14.1048	0.2	0.12808		3.844	74.2924		-4.76	3.84	-160	1.92	-0.44	2	20	3.68	-0.0476	3.1	-1.6	2.34
0.22	15.5515	0.22	0.13963		3.914	74.352		-4.756	3.82	-156	2.16	-0.439	2.02	21	3.66	-0.04756	3.1	-1.56	2.36
0.24	16.9644	0.24	0.15928		3.984	74.2585		-4.752	3.9	-152	2.12	-0.438	1.96	22	3.68	-0.04752	3.1	-1.52	2.36
0.26	18.4269	0.26	0.17237		4.054	74.1562		-4.748	3.88	-148	1.98	-0.437	1.88	23	3.72	-0.04748	3.12	-1.48	2.38
0.28	19.9408	0.28	0.18658		4.124	74.1873		-4.744	3.88	-144	1.92	-0.436	1.9	24	3.72	-0.04744	3.1	-1.44	2.42
0.3	21.2188	0.3	0.20679		4.194	73.9166		-4.74	3.84	-140	1.94	-0.435	1.94	25	3.72	-0.0474	3.1	-1.4	2.42
0.32	22.6278	0.32	0.23098		4.264	73.9688		-4.736	3.92	-136	1.94	-0.434	2	26	3.78	-0.04736	3.12	-1.36	2.44
0.34	24.2378	0.34	0.26028		4.334	73.897		-4.732	4.02	-132	2.04	-0.433	1.98	27	3.74	-0.04732	3.08	-1.32	2.44
0.36	25.7596	0.36	0.27153		4.404	74.1005		-4.728	3.82	-128	1.92	-0.432	1.9	28	3.72	-0.04728	3.1	-1.28	2.46
0.38	27.03	0.38	0.29312		4.474	73.8852		-4.724	3.88	-124	2.02	-0.431	1.9	29	3.72	-0.04724	3.1	-1.24	2.48
0.4	28.6608	0.4	0.31129		4.544	74.045		-4.72	3.84	-120	1.92	-0.43	1.86	30	3.78	-0.0472	3.1	-1.2	2.48
0.42	30.043	0.42	0.3315		4.614	73.9579		-4.716	3.96	-116	1.96	-0.429	1.9	31	3.78	-0.04716	3.08	-1.16	2.5
0.44	31.3431	0.44	0.35632		4.684	73.8169		-4.712	3.8	-112	2.04	-0.428	1.98	32	3.74	-0.04712	3.08	-1.12	2.5
0.46	32.8707	0.46	0.3812		4.754	2.63583		-4.708	3.82	-108	1.9	-0.427	2.02	33	3.7	-0.04708	3.08	-1.08	2.52
0.48	34.4447	0.48	0.40992		4.824	1.18703		-4.704	3.92	-104	2.04	-0.426	2	34	3.62	-0.04704	3.06	-1.04	2.5
0.5	35.9671	0.5	0.45796		4.894	0.99709		-4.7	3.9	-100	1.94	-0.425	1.96	35	3.56	-0.047	3.08	-1	2.54
0.52	37.3645	0.52	0.4782		4.964	0.90308		-4.696	3.9	-96	1.98	-0.424	1.94	36	3.6	-0.04696	3.06	-0.96	2.54
0.54	38.5014	0.54	0.50193		5.034	0.85175		-4.692	3.82	-92	1.98	-0.423	1.94	37	3.76	-0.04692	3.04	-0.92	2.52
0.56	40.1736	0.56	0.53058		5.104	0.81343		-4.688	3.88	-88	1.98	-0.422	1.9	38	3.88	-0.04688	3.06	-0.88	2.58
0.58	41.7577	0.58	0.55955		5.174	0.78586		-4.684	3.84	-84	1.9	-0.421	1.9	39	3.86	-0.04684	3.04	-0.84	2.6
0.6	43.0663	0.6	0.57905		5.244	0.76323		-4.68	3.9	-80	2	-0.42	1.92	40	3.8	-0.0468	3.04	-0.8	2.58
0.62	44.5129	0.62	0.58212		5.314	0.75236		-4.676	3.82	-76	2	-0.419	1.94	41	3.76	-0.04676	3.06	-0.76	2.62
0.64	45.8443	0.64	0.58792		5.384	0.7397		-4.672	3.9	-72	1.96	-0.418	1.98	42	3.72	-0.04672	3.04	-0.72	2.62
0.66	47.0112	0.66	0.57465		5.454	0.73432		-4.668	3.88	-68	1.92	-0.417	1.96	43	3.72	-0.04668	3.02	-0.68	2.62
0.68	48.5979	0.68	0.5869		5.514	0.72356		-4.664	3.8	-64	2.06	-0.416	1.96	44	3.68	-0.04664	3.04	-0.64	2.62
0.7	50.0924	0.7	0.5986		5.574	0.71807		-4.66	4.02	-60	2	-0.415	1.9	45	3.52	-0.0466	3	-0.6	2.66
0.72	51.4002	0.72	0.62793		5.634	0.70966		-4.656	3.86	-56	1.86	-0.414	1.92	46	3.28	-0.04656	3	-0.56	2.66
0.74	53.377	0.74	0.58244		5.694	0.70866		-4.652	3.9	-52	2.06	-0.413	1.96	47	3.18	-0.04652	3.04	-0.52	2.68
0.76	54.625	0.76	0.61383		5.754	0.71549		-4.648	3.9	-48	1.84	-0.412	2.02	48	3.14	-0.04648	2.98	-0.48	2.68
0.78	56.2183	0.78	0.64031		5.814	0.71034		-4.644	3.94	-44	2.02	-0.411	2	49	2.9	-0.04644	3	-0.44	2.7
0.8	57.5957	0.8	0.65214		5.874	0.70361		-4.64	3.82	-40	2.04	-0.41	1.96	50	2.56	-0.0464	3	-0.4	2.7
0.82	59.2516	0.82	0.67389		5.934	0.70361		-4.636	3.86	-36	1.86	-0.409	1.9	51	2.26	-0.04636	3	-0.36	2.72
0.84	60.5196	0.84	0.6753		5.994	0.7016		-4.632	3.88	-32	2.08	-0.408	1.88	52	2.16	-0.04632	2.98	-0.32	2.74
0.86	61.9107	0.86	0.65474		6.054	0.70372		-4.628	3.82	-28	2.02	-0.407	1.88	53	2.1	-0.04628	2.96	-0.28	2.74
0.88	63.4375	0.88	0.69461		6.114	0.70025		-4.624	3.92	-24	2.1	-0.406	1.9	54	2.06	-0.04624	2.98	-0.24	2.76
0.9	65.1162	0.9	0.73873		6.174	0.70316		-4.62	3.8	-20	2.02	-0.405	1.98	55	1.9	-0.0462	2.98	-0.2	2.76
0.92	66.263	0.92	0.77317		6.234	0.70372		-4.616	3.92	-16	2.08	-0.404	2.08	56	1.8	-0.04616	2.96	-0.16	2.8
0.94	67.7656	0.94	0.80207		6.294	0.69891		-4.612	3.84	-12	1.88	-0.403	2.32	57	1.78	-0.04612	2.96	-0.12	2.8
0.96	69.4474	0.96	0.90302		6.354	0.70372		-4.608	3.9	-8	2.06	-0.402	2.56	58	1.86	-0.04608	2.94	-0.08	2.82
0.98	70.2859	0.98	0.9456		6.414	0.69991		-4.604	3.9	-4	3.14	-0.401	2.84	59	1.96	-0.04604	2.94	-0.04	2.82
1	72.0414	1	0.99249		6.474	0.697		-4.6	3.86	0	3.64	-0.4	3.04	60	2	-0.046	2.92	0	2.84
					6.534	0.70137		-4.596	3.82	4	3.84	-0.399	3.2	61	1.96	-0.04596	2.92	0.04	2.86
					6.594	0.70126		-4.592	3.76	8	3.78	-0.398	3.38	62	1.98	-0.04592	2.92	0.08	2.86
					6.654	0.69868		-4.588	3.96	12	3.92	-0.397	3.56	63	1.98	-0.04588	2.9	0.12	2.86
					6.714	0.69958		-4.584	3.9	16	3.82	-0.396	3.6	64	1.98	-0.04584	2.9	0.16	2.86
					6.774	0.69297		-4.58	3.86	20	3.78	-0.395	3.6	65	1.94	-0.0458	2.9	0.2	2.9
					6.834	0.69577		-4.576	3.82	24	3.72	-0.394	3.58	66	1.86	-0.04576	2.9	0.24	2.92
					6.894	0.69801		-4.572	3.8	28	3.86	-0.393	3.62	67	1.84	-0.04572	2.88	0.28	2.92
					6.954	3.63315		-4.568	3.82	32	3.84	-0.392	3.64	68	1.88	-0.04568	2.88	0.32	2.94
					7.014	76.3209		-4.564	3.9	36	3.88	-0.391	3.66	69	1.96	-0.04564	2.88	0.36	2.94
					7.074	76.4685		-4.56	3.88	40	3.9	-0.39	3.74	70	2	-0.0456	2.86	0.4	2.96
					7.134	76.3642		-4.556	3.88	44	3.94	-0.389	3.72	71	1.98	-0.04556	2.88	0.44	2.98
					7.194	76.3718		-4.552	3.88	48	3.98	-0.388	3.7	72	1.86	-0.04552	2.84	0.48	2.98
					7.254	76.4119		-4.548	3.68	52	3.82	-0.387	3.66	73	1.88	-0.04548	2.84	0.52	2.98
					7.314	76.2712		-4.544	3.96	56	3.82	-0.386	3.66	74	1.98	-0.04544	2.84	0.56	3
					7.374	76.0841		-4.54	3.82	60	3.8	-0.385	3.66	75	2.1	-0.0454	2.82	0.6	3
					7.434	76.1475		-4.536	3.82	64	3.92	-0.384	3.64	76	2.06	-0.04536	2.82	0.64	3.02
					7.494	75.9399		-4.532	3.84	68	3.88	-0.383	3.74	77	1.96	-0.04532	2.76	0.68	3.06
					7.554	75.9939		-4.528	3.94	72	4	-0.382	3.78	78	1.88	-0.04528	2.8	0.72	3.06
					7.614	75.9145		-4.524	3.96	76	3.92	-0.381	3.76	79	1.84	-0.04524	2.8	0.76	3.04
					7.674	75.8195		-4.52	3.74	80	3.84	-0.38	3.74	80	1.86	-0.0452	2.78	0.8	3.06
					7.734	75.5278		-4.516	3.86	84	4.02	-0.379	3.76	81	1.94	-0.04516	2.78	0.84	3.1
					7.794	75.6706		-4.512	3.84	88	4	-0.378	3.74	82	1.96	-0.04512	2.72	0.88	3.06
					7.854	75.648		-4.508	3.5	92	4	-0.377	3.7	83	1.96	-0.04508	2.74	0.92	3.08
					7.914	75.4298		-4.504	2.54	96	3.8	-0.376	3.68	84	1.96	-0.04504	2.72	0.96	3.1
					7.984	75.0527		-4.5	1.96	100	3.74	-0.375	3.7	85	1.98	-0.045	2.72	1	3.1
					8.054	75.1964		-4.496	1.98	104	3.78	-0.374	3.76	86	1.94	-0.04496	2.72	1.04	3.1
					8.118	75.0823		-4.492	2.06	108	3.92	-0.373	3.78	87	1.94	-0.04492	2.7	1.08	3.14
					8.188	74.9633		-4.488	2	112	3.96	-0.372	3.72	88	1.92	-0.04488	2.7	1.12	3.14
					8.258	74.9727		-4.484	1.9	116	3.9	-0.371	3.68	89	1.92	-0.04484	2.68	1.16	3.12
					8.328	74.9812		-4.48	2.06	120	3.9	-0.37	3.7	90	2	-0.0448	2.66	1.2	3.16
					8.398	74.9919		-4.476	1.9	124	3.76	-0.369	3.72			-0.04476	2.66	1.24	3.16
					8.468	74.9225		-4.472	1.96	128	3.94	-0.368	3.72			-0.04472	2.62	1.28	3.16
					8.538	74.9763		-4.468	2	132	3.84	-0.367	3.76			-0.04468	2.62	1.32	3.18
					8.608	74.8095		-4.464	2	136	3.88	-0.366	3.76			-0.04464	2.62	1.36	3.14
					8.678	74.7824		-4.46	1.86	140	3.84	-0.365	3.74			-0.0446	2.62	1.4	3.18
					8.748	74.6375		-4.456	1.96	144	3.86	-0.364	3.68			-0.04456	2.6	1.44	3.18
					8.818	74.6625		-4.452	2.1	148	3.84	-0.363	3.66			-0.04452	2.6	1.48	3.18
					8.888	74.5414		-4.448	1.86	152	3.86	-0.362	3.68			-0.04448	2.58	1.52	3.18
					8.958	74.4998		-4.444	2.04	156	3.92	-0.361	3.78			-0.04444	2.54	1.56	3.2
					9.028	74.5479		-4.44	1.92	160	3.82	-0.36	3.78			-0.0444	2.52	1.6	3.2
					9.098	74.4392		-4.436	2.08	164	4	-0.359	3.74			-0.04436	2.5	1.64	3.18
					9.168	74.4048		-4.432	2.02	168	3.82	-0.358	3.74			-0.04432	2.5	1.68	3.2
					9.238	74.3709		-4.428	1.86	172	3.74	-0.357	3.72			-0.04428	2.48	1.72	3.2
					9.308	74.3786		-4.424	1.9	176	3.88	-0.356	3.7			-0.04424	2.5	1.76	3.2
					9.378	74.4929		-4.42	2.06	180	3.84	-0.355	3.5			-0.0442	2.48	1.8	3.18
					9.448	74.3048		-4.416	1.96	184	3.88	-0.354	3.3			-0.04416	2.48	1.84	3.2
					9.518	74.1566		-4.412	1.94	188	3.82	-0.353	3.2			-0.04412	2.46	1.88	3.18
					9.588	74.2067		-4.408	2.08	192	3.9	-0.352	3.14			-0.04408	2.46	1.92	3.2
					9.658	74.2634		-4.404	1.9	196	3.9	-0.351	2.9			-0.04404	2.42	1.96	3.2
					9.728	44.362		-4.4	2.04	200	3.94	-0.35	2.54			-0.044	2.44	2	3.2
					9.798	1.37719		-4.396	1.92	204	3.72	-0.349	2.3			-0.04396	2.38	2.04	3.16
					9.868	1.07296		-4.392	2.02	208	3.9	-0.348	2.14			-0.04392	2.38	2.08	3.16
					9.938	0.95126		-4.388	1.96	212	3.84	-0.347	2.02			-0.04388	2.4	2.12	3.18
					10.008	0.88481		-4.384	1.98	216	3.76	-0.346	1.92			-0.04384	2.38	2.16	3.2
					10.078	0.84335		-4.38	1.98	220	3.88	-0.345	1.88			-0.0438	2.36	2.2	3.18
					10.148	0.81253		-4.376	1.94	224	3.94	-0.344	1.92			-0.04376	2.34	2.24	3.16
					10.218	0.78788		-4.372	2	228	3.88	-0.343	1.94			-0.04372	2.32	2.28	3.16
					10.288	0.77208		-4.368	1.86	232	3.82	-0.342	1.94			-0.04368	2.32	2.32	3.16
					10.358	0.75863		-4.364	2	236	3.82	-0.341	1.9			-0.04364	2.32	2.36	3.16
					10.428	0.74619		-4.36	1.92	240	3.8	-0.34	1.84			-0.0436	2.32	2.4	3.18
					10.488	0.74048		-4.356	1.96	244	3.92	-0.339	1.86			-0.04356	2.26	2.44	3.16
					10.548	0.73768		-4.352	1.9	248	3.86	-0.338	1.96			-0.04352	2.3	2.48	3.16
					10.608	0.7286		-4.348	1.9	252	3.86	-0.337	2.02			-0.04348	2.24	2.52	3.18
					10.668	0.7286		-4.344	2	256	3.9	-0.336	2.02			-0.04344	2.26	2.56	3.14
					10.728	0.7267		-4.34	1.96	260	3.82	-0.335	1.92			-0.0434	2.24	2.6	3.14
					10.788	0.71964		-4.336	2.08	264	3.82	-0.334	1.88			-0.04336	2.24	2.64	3.12
					10.848	0.71807		-4.332	2	268	3.84	-0.333	1.88			-0.04332	2.22	2.68	3.12
					10.908	0.71953		-4.328	2.04	272	3.92	-0.332	1.9			-0.04328	2.22	2.72	3.1
					10.968	0.70686		-4.324	1.86	276	3.8	-0.331	1.94			-0.04324	2.2	2.76	3.08
					11.028	0.71123		-4.32	1.96	280	3.92	-0.33	2			-0.0432	2.2	2.8	3.08
					11.088	0.71336		-4.316	1.96	284	3.82	-0.329	2			-0.04316	2.22	2.84	3.08
					11.148	0.71101		-4.312	2.04	288	3.84	-0.328	1.96			-0.04312	2.18	2.88	3.08
					11.208	0.71403		-4.308	2.06	292	3.82	-0.327	1.92			-0.04308	2.18	2.92	3.1
					11.268	0.71594		-4.304	1.96	296	3.86	-0.326	1.92			-0.04304	2.16	2.96	3.08
					11.328	0.71818		-4.3	2.02	300	3.86	-0.325	1.9			-0.043	2.18	3	3.08
					11.388	0.71639		-4.296	2	304	3.86	-0.324	1.92			-0.04296	2.16	3.04	3.06
					11.448	0.71706		-4.292	2.08	308	3.9	-0.323	1.92			-0.04292	2.2	3.08	3.06
					11.508	0.72345		-4.288	2.12	312	3.8	-0.322	1.92			-0.04288	2.14	3.12	3.06
					11.568	0.7128		-4.284	2.02	316	3.9	-0.321	1.92			-0.04284	2.18	3.16	3.04
					11.628	0.71314		-4.28	1.76	320	3.88	-0.32	1.96			-0.0428	2.16	3.2	3.02
					11.688	0.72165		-4.276	1.98	324	3.86	-0.319	1.98			-0.04276	2.12	3.24	3.04
					11.748	0.72289		-4.272	2.04	328	3.82	-0.318	1.9			-0.04272	2.12	3.28	3.02
					11.808	0.7174		-4.268	1.86	332	3.84	-0.317	1.84			-0.04268	2.16	3.32	2.98
					11.868	0.7239		-4.264	2.02	336	3.96	-0.316	1.88			-0.04264	2.14	3.36	3.02
					11.928	0.72647		-4.26	2	340	3.9	-0.315	1.98			-0.0426	2.16	3.4	3.02
					11.988	60.4077		-4.256	2.06	344	3.88	-0.314	2.06			-0.04256	2.18	3.44	3
								-4.252	2	348	3.7	-0.313	2.06			-0.04252	2.16	3.48	3
								-4.248	2.06	352	3.92	-0.312	2.02			-0.04248	2.18	3.52	3.02
								-4.244	1.92	356	3.88	-0.311	1.86			-0.04244	2.18	3.56	2.98
								-4.24	2.02	360	3.82	-0.31	1.78			-0.0424	2.18	3.6	2.96
								-4.236	1.94	364	3.84	-0.309	1.84			-0.04236	2.18	3.64	2.98
								-4.232	1.94	368	3.88	-0.308	1.96			-0.04232	2.2	3.68	2.96
								-4.228	2.02	372	3.88	-0.307	1.96			-0.04228	2.18	3.72	2.94
								-4.224	1.9	376	3.84	-0.306	1.86			-0.04224	2.18	3.76	2.98
								-4.22	2	380	3.9	-0.305	1.9			-0.0422	2.22	3.8	2.96
								-4.216	1.94	384	3.82	-0.304	2.02			-0.04216	2.24	3.84	2.96
								-4.212	2.02	388	3.88	-0.303	2.28			-0.04212	2.24	3.88	2.94
								-4.208	1.98	392	3.82	-0.302	2.54			-0.04208	2.24	3.92	2.94
								-4.204	2.08	396	3.82	-0.301	2.86			-0.04204	2.26	3.96	2.94
								-4.2	1.96	400	3.92	-0.3	3.2			-0.042	2.28	4	2.9
								-4.196	1.92	404	3.78	-0.299	3.38			-0.04196	2.26	4.04	2.92
								-4.192	2.04	408	3.92	-0.298	3.42			-0.04192	2.28	4.08	2.9
								-4.188	1.78	412	3.86	-0.297	3.48			-0.04188	2.3	4.12	2.92
								-4.184	2.04	416	3.9	-0.296	3.48			-0.04184	2.3	4.16	2.88
								-4.18	1.94	420	3.82	-0.295	3.46			-0.0418	2.32	4.2	2.86
								-4.176	2	424	3.8	-0.294	3.54			-0.04176	2.32	4.24	2.84
								-4.172	1.98	428	3.9	-0.293	3.64			-0.04172	2.32	4.28	2.86
								-4.168	1.98	432	3.92	-0.292	3.74			-0.04168	2.34	4.32	2.86
								-4.164	1.98	436	3.9	-0.291	3.76			-0.04164	2.36	4.36	2.86
								-4.16	2.08	440	3.82	-0.29	3.72			-0.0416	2.38	4.4	2.84
								-4.156	1.98	444	3.88	-0.289	3.72			-0.04156	2.4	4.44	2.84
								-4.152	1.96	448	3.86	-0.288	3.66			-0.04152	2.4	4.48	2.84
								-4.148	2.02	452	3.88	-0.287	3.64			-0.04148	2.4	4.52	2.8
								-4.144	1.9	456	3.84	-0.286	3.64			-0.04144	2.42	4.56	2.82
								-4.14	2.02	460	3.86	-0.285	3.7			-0.0414	2.42	4.6	2.78
								-4.136	1.94	464	3.86	-0.284	3.74			-0.04136	2.46	4.64	2.78
								-4.132	1.98	468	3.86	-0.283	3.78			-0.04132	2.48	4.68	2.78
								-4.128	2.04	472	3.88	-0.282	3.76			-0.04128	2.5	4.72	2.76
								-4.124	1.96	476	3.82	-0.281	3.7			-0.04124	2.52	4.76	2.74
								-4.12	1.9	480	3.9	-0.28	3.66			-0.0412	2.5	4.8	2.76
								-4.116	1.98	484	3.78	-0.279	3.72			-0.04116	2.52	4.84	2.74
								-4.112	2	488	3.9	-0.278	3.78			-0.04112	2.54	4.88	2.74
								-4.108	1.86	492	3.5	-0.277	3.78			-0.04108	2.56	4.92	2.74
								-4.104	2.04	496	2.62	-0.276	3.7			-0.04104	2.58	4.96	2.72
								-4.1	1.9	500	2	-0.275	3.66			-0.041	2.6	5	2.7
								-4.096	2.06	504	1.9	-0.274	3.66			-0.04096	2.64	5.04	2.72
								-4.092	2.04	508	1.96	-0.273	3.64			-0.04092	2.62	5.08	2.72
								-4.088	2.04	512	1.94	-0.272	3.64			-0.04088	2.64	5.12	2.7
								-4.084	1.98	516	2.02	-0.271	3.68			-0.04084	2.64	5.16	2.7
								-4.08	1.98	520	1.92	-0.27	3.74			-0.0408	2.68	5.2	2.68
								-4.076	1.98	524	2	-0.269	3.78			-0.04076	2.68	5.24	2.66
								-4.072	2.02	528	1.92	-0.268	3.78			-0.04072	2.7	5.28	2.68
								-4.068	2.16	532	1.98	-0.267	3.78			-0.04068	2.72	5.32	2.66
								-4.064	1.9	536	2	-0.266	3.78			-0.04064	2.74	5.36	2.64
								-4.06	1.96	540	1.94	-0.265	3.66			-0.0406	2.74	5.4	2.62
								-4.056	1.92	544	2.02	-0.264	3.64			-0.04056	2.76	5.44	2.64
								-4.052	2.02	548	1.88	-0.263	3.68			-0.04052	2.78	5.48	2.62
								-4.048	2.04	552	1.96	-0.262	3.74			-0.04048	2.8	5.52	2.6
								-4.044	1.98	556	1.9	-0.261	3.78			-0.04044	2.8	5.56	2.58
								-4.04	1.98	560	2.04	-0.26	3.78			-0.0404	2.82	5.6	2.56
								-4.036	2.16	564	1.98	-0.259	3.74			-0.04036	2.82	5.64	2.58
								-4.032	2.1	568	1.96	-0.258	3.68			-0.04032	2.84	5.68	2.56
								-4.028	1.76	572	1.98	-0.257	3.66			-0.04028	2.86	5.72	2.54
								-4.024	2.06	576	1.94	-0.256	3.68			-0.04024	2.88	5.76	2.56
								-4.02	1.96	580	2.06	-0.255	3.58			-0.0402	2.9	5.8	2.54
								-4.016	1.96	584	1.82	-0.254	3.4			-0.04016	2.9	5.84	2.5
								-4.012	1.96	588	1.88	-0.253	3.2			-0.04012	2.92	5.88	2.5
								-4.008	2.02	592	1.96	-0.252	3.1			-0.04008	2.94	5.92	2.5
								-4.004	3.16	596	1.98	-0.251	2.86			-0.04004	2.92	5.96	2.48
								-4	3.76	600	1.98	-0.25	2.54			-0.04	2.94	6	2.46
								-3.996	3.82	604	1.98	-0.249	2.24			-0.03996	2.96	6.04	2.46
								-3.992	3.78	608	2	-0.248	2.12			-0.03992	3	6.08	2.44
								-3.988	3.92	612	1.9	-0.247	2.1			-0.03988	2.98	6.12	2.44
								-3.984	3.8	616	2	-0.246	2.02			-0.03984	3	6.16	2.44
								-3.98	3.86	620	1.92	-0.245	1.94			-0.0398	3	6.2	2.4
								-3.976	3.86	624	2.04	-0.244	1.9			-0.03976	3.04	6.24	2.4
								-3.972	3.76	628	1.94	-0.243	1.84			-0.03972	3	6.28	2.38
								-3.968	3.86	632	2	-0.242	1.84			-0.03968	3.04	6.32	2.38
								-3.964	3.92	636	1.98	-0.241	1.88			-0.03964	3.06	6.36	2.38
								-3.96	3.84	640	1.94	-0.24	1.9			-0.0396	3.06	6.4	2.34
								-3.956	3.88	644	2	-0.239	1.94			-0.03956	3.04	6.44	2.36
								-3.952	3.9	648	1.96	-0.238	1.96			-0.03952	3.06	6.48	2.34
								-3.948	3.84	652	2.02	-0.237	1.98			-0.03948	3.08	6.52	2.32
								-3.944	3.98	656	1.88	-0.236	1.94			-0.03944	3.1	6.56	2.3
								-3.94	3.84	660	2.04	-0.235	1.9			-0.0394	3.12	6.6	2.32
								-3.936	3.92	664	1.94	-0.234	1.92			-0.03936	3.1	6.64	2.28
								-3.932	3.82	668	2	-0.233	1.96			-0.03932	3.12	6.68	2.3
								-3.928	3.8	672	1.98	-0.232	1.96			-0.03928	3.1	6.72	2.26
								-3.924	3.9	676	1.88	-0.231	1.98			-0.03924	3.1	6.76	2.28
								-3.92	3.96	680	2.04	-0.23	1.94			-0.0392	3.14	6.8	2.26
								-3.916	3.88	684	1.96	-0.229	1.92			-0.03916	3.14	6.84	2.24
								-3.912	3.84	688	1.94	-0.228	1.88			-0.03912	3.14	6.88	2.24
								-3.908	4	692	1.96	-0.227	1.86			-0.03908	3.16	6.92	2.24
								-3.904	3.82	696	1.94	-0.226	1.92			-0.03904	3.12	6.96	2.22
								-3.9	3.9	700	1.96	-0.225	1.98			-0.039	3.12	7	2.22
								-3.896	3.86	704	2.02	-0.224	2			-0.03896	3.16	7.04	2.24
								-3.892	3.86	708	1.96	-0.223	1.98			-0.03892	3.14	7.08	2.24
								-3.888	3.86	712	1.92	-0.222	1.92			-0.03888	3.16	7.12	2.2
								-3.884	3.84	716	2.06	-0.221	1.9			-0.03884	3.14	7.16	2.22
								-3.88	3.86	720	1.88	-0.22	1.88			-0.0388	3.14	7.2	2.22
								-3.876	3.86	724	2.04	-0.219	1.94			-0.03876	3.16	7.24	2.22
								-3.872	3.9	728	2	-0.218	2			-0.03872	3.14	7.28	2.24
								-3.868	3.8	732	1.94	-0.217	2.02			-0.03868	3.18	7.32	2.2
								-3.864	3.98	736	2.02	-0.216	1.94			-0.03864	3.14	7.36	2.22
								-3.86	3.9	740	1.96	-0.215	1.86			-0.0386	3.16	7.4	2.22
								-3.856	3.98	744	1.98	-0.214	1.84			-0.03856	3.16	7.44	2.22
								-3.852	3.86	748	1.92	-0.213	1.88			-0.03852	3.16	7.48	2.2
								-3.848	3.9	752	2.02	-0.212	1.98			-0.03848	3.16	7.52	2.2
								-3.844	3.88	756	1.88	-0.211	2.06			-0.03844	3.16	7.56	2.22
								-3.84	3.92	760	2.02	-0.21	2.02			-0.0384	3.12	7.6	2.22
								-3.836	3.92	764	2.02	-0.209	1.92			-0.03836	3.14	7.64	2.2
								-3.832	3.82	768	1.98	-0.208	1.86			-0.03832	3.14	7.68	2.24
								-3.828	3.96	772	2.04	-0.207	1.9			-0.03828	3.14	7.72	2.24
								-3.824	3.96	776	1.9	-0.206	1.94			-0.03824	3.14	7.76	2.26
								-3.82	3.94	780	1.98	-0.205	1.88			-0.0382	3.12	7.8	2.26
								-3.816	3.84	784	1.96	-0.204	1.88			-0.03816	3.12	7.84	2.26
								-3.812	3.9	788	1.98	-0.203	2.18			-0.03812	3.1	7.88	2.24
								-3.808	3.92	792	1.96	-0.202	2.64			-0.03808	3.12	7.92	2.28
								-3.804	3.88	796	1.98	-0.201	3.04			-0.03804	3.12	7.96	2.3
								-3.8	3.86	800	1.98	-0.2	3.22			-0.038	3.12	8	2.28
								-3.796	3.76	804	1.94	-0.199	3.32			-0.03796	3.1	8.04	2.3
								-3.792	3.92	808	2.04	-0.198	3.34			-0.03792	3.08	8.08	2.3
								-3.788	3.84	812	1.92	-0.197	3.42			-0.03788	3.14	8.12	2.3
								-3.784	3.98	816	2	-0.196	3.54			-0.03784	3.08	8.16	2.32
								-3.78	3.84	820	1.9	-0.195	3.62			-0.0378	3.1	8.2	2.32
								-3.776	3.94	824	2	-0.194	3.6			-0.03776	3.08	8.24	2.36
								-3.772	3.88	828	2.04	-0.193	3.62			-0.03772	3.08	8.28	2.34
								-3.768	3.9	832	1.92	-0.192	3.62			-0.03768	3.08	8.32	2.38
								-3.764	3.88	836	2	-0.191	3.64			-0.03764	3.08	8.36	2.38
								-3.76	3.84	840	2	-0.19	3.62			-0.0376	3.06	8.4	2.4
								-3.756	3.82	844	1.98	-0.189	3.74			-0.03756	3.06	8.44	2.4
								-3.752	3.82	848	1.96	-0.188	3.76			-0.03752	3.06	8.48	2.4
								-3.748	3.94	852	2.02	-0.187	3.78			-0.03748	3.04	8.52	2.46
								-3.744	3.88	856	1.86	-0.186	3.7			-0.03744	3.04	8.56	2.44
								-3.74	3.9	860	2.04	-0.185	3.7			-0.0374	3.02	8.6	2.46
								-3.736	3.82	864	1.96	-0.184	3.7			-0.03736	3	8.64	2.46
								-3.732	4	868	1.96	-0.183	3.68			-0.03732	2.98	8.68	2.44
								-3.728	3.92	872	2.08	-0.182	3.66			-0.03728	3.02	8.72	2.5
								-3.724	3.94	876	1.94	-0.181	3.68			-0.03724	3	8.76	2.52
								-3.72	3.96	880	2	-0.18	3.74			-0.0372	3.02	8.8	2.5
								-3.716	3.84	884	1.92	-0.179	3.78			-0.03716	2.98	8.84	2.54
								-3.712	3.9	888	2.02	-0.178	3.76			-0.03712	2.98	8.88	2.58
								-3.708	3.86	892	1.96	-0.177	3.74			-0.03708	2.96	8.92	2.56
								-3.704	4.04	896	2.02	-0.176	3.68			-0.03704	2.98	8.96	2.58
								-3.7	3.88	900	1.92	-0.175	3.64			-0.037	2.98	9	2.6
								-3.696	3.86			-0.174	3.64			-0.03696	2.96
								-3.692	3.8			-0.173	3.68			-0.03692	2.96
								-3.688	3.94			-0.172	3.72			-0.03688	2.96
								-3.684	3.92			-0.171	3.76			-0.03684	2.98
								-3.68	3.82			-0.17	3.8			-0.0368	2.94
								-3.676	3.82			-0.169	3.8			-0.03676	2.96
								-3.672	3.92			-0.168	3.72			-0.03672	2.96
								-3.668	3.96			-0.167	3.66			-0.03668	2.94
								-3.664	3.82			-0.166	3.7			-0.03664	2.92
								-3.66	3.96			-0.165	3.78			-0.0366	2.92
								-3.656	3.86			-0.164	3.78			-0.03656	2.94
								-3.652	3.92			-0.163	3.76			-0.03652	2.92
								-3.648	3.86			-0.162	3.74			-0.03648	2.9
								-3.644	3.9			-0.161	3.68			-0.03644	2.92
								-3.64	3.86			-0.16	3.66			-0.0364	2.9
								-3.636	3.88			-0.159	3.68			-0.03636	2.9
								-3.632	3.96			-0.158	3.74			-0.03632	2.92
								-3.628	3.92			-0.157	3.78			-0.03628	2.88
								-3.624	3.96			-0.156	3.76			-0.03624	2.88
								-3.62	3.8			-0.155	3.62			-0.0362	2.92
								-3.616	3.98			-0.154	3.4			-0.03616	2.92
								-3.612	3.94			-0.153	3.12			-0.03612	2.9
								-3.608	3.94			-0.152	3			-0.03608	2.88
								-3.604	3.84			-0.151	2.84			-0.03604	2.88
								-3.6	3.88			-0.15	2.58			-0.036	2.88
								-3.596	3.84			-0.149	2.28			-0.03596	2.86
								-3.592	3.78			-0.148	2.1			-0.03592	2.82
								-3.588	3.98			-0.147	2.04			-0.03588	2.86
								-3.584	3.98			-0.146	1.96			-0.03584	2.82
								-3.58	4			-0.145	1.86			-0.0358	2.84
								-3.576	3.74			-0.144	1.84			-0.03576	2.8
								-3.572	3.86			-0.143	1.92			-0.03572	2.8
								-3.568	3.8			-0.142	1.96			-0.03568	2.78
								-3.564	3.9			-0.141	1.98			-0.03564	2.82
								-3.56	3.94			-0.14	1.96			-0.0356	2.78
								-3.556	3.82			-0.139	1.92			-0.03556	2.78
								-3.552	3.84			-0.138	1.86			-0.03552	2.78
								-3.548	3.9			-0.137	1.84			-0.03548	2.74
								-3.544	3.94			-0.136	1.92			-0.03544	2.76
								-3.54	3.94			-0.135	2.02			-0.0354	2.76
								-3.536	3.96			-0.134	2.06			-0.03536	2.76
								-3.532	3.94			-0.133	2.02			-0.03532	2.72
								-3.528	4.04			-0.132	1.92			-0.03528	2.74
								-3.524	3.94			-0.131	1.84			-0.03524	2.74
								-3.52	3.88			-0.13	1.84			-0.0352	2.68
								-3.516	3.9			-0.129	1.88			-0.03516	2.72
								-3.512	3.9			-0.128	1.98			-0.03512	2.7
								-3.508	3.48			-0.127	1.98			-0.03508	2.68
								-3.504	2.44			-0.126	1.94			-0.03504	2.68
								-3.5	1.94			-0.125	1.92			-0.035	2.66
								-3.496	1.96			-0.124	1.88			-0.03496	2.62
								-3.492	2.08			-0.123	1.9			-0.03492	2.62
								-3.488	1.96			-0.122	1.98			-0.03488	2.64
								-3.484	2.06			-0.121	1.96			-0.03484	2.6
								-3.48	1.96			-0.12	1.98			-0.0348	2.6
								-3.476	2.04			-0.119	1.98			-0.03476	2.58
								-3.472	2.06			-0.118	1.94			-0.03472	2.6
								-3.468	2.04			-0.117	1.88			-0.03468	2.56
								-3.464	1.92			-0.116	1.86			-0.03464	2.58
								-3.46	1.9			-0.115	1.88			-0.0346	2.56
								-3.456	2.1			-0.114	1.94			-0.03456	2.56
								-3.452	1.92			-0.113	1.94			-0.03452	2.54
								-3.448	1.9			-0.112	1.94			-0.03448	2.52
								-3.444	1.8			-0.111	1.98			-0.03444	2.52
								-3.44	1.92			-0.11	1.98			-0.0344	2.54
								-3.436	2			-0.109	1.96			-0.03436	2.48
								-3.432	2.12			-0.108	1.9			-0.03432	2.5
								-3.428	2.14			-0.107	1.9			-0.03428	2.46
								-3.424	1.96			-0.106	1.98			-0.03424	2.46
								-3.42	1.92			-0.105	2			-0.0342	2.46
								-3.416	1.86			-0.104	2.04			-0.03416	2.44
								-3.412	2.04			-0.103	2.24			-0.03412	2.42
								-3.408	1.94			-0.102	2.52			-0.03408	2.42
								-3.404	1.96			-0.101	2.8			-0.03404	2.38
								-3.4	1.92			-0.1	3.06			-0.034	2.4
								-3.396	2			-0.099	3.28			-0.03396	2.38
								-3.392	1.92			-0.098	3.46			-0.03392	2.36
								-3.388	1.96			-0.097	3.6			-0.03388	2.36
								-3.384	2.02			-0.096	3.62			-0.03384	2.36
								-3.38	1.92			-0.095	3.6			-0.0338	2.34
								-3.376	1.98			-0.094	3.58			-0.03376	2.32
								-3.372	1.86			-0.093	3.56			-0.03372	2.34
								-3.368	2.04			-0.092	3.6			-0.03368	2.34
								-3.364	2.02			-0.091	3.72			-0.03364	2.32
								-3.36	2.08			-0.09	3.74			-0.0336	2.3
								-3.356	1.88			-0.089	3.72			-0.03356	2.3
								-3.352	1.98			-0.088	3.68			-0.03352	2.3
								-3.348	1.92			-0.087	3.7			-0.03348	2.3
								-3.344	1.98			-0.086	3.7			-0.03344	2.26
								-3.34	2			-0.085	3.7			-0.0334	2.26
								-3.336	2.06			-0.084	3.68			-0.03336	2.26
								-3.332	2.04			-0.083	3.72			-0.03332	2.3
								-3.328	1.92			-0.082	3.76			-0.03328	2.26
								-3.324	2.02			-0.081	3.74			-0.03324	2.26
								-3.32	1.82			-0.08	3.7			-0.0332	2.26
								-3.316	1.94			-0.079	3.68			-0.03316	2.24
								-3.312	1.92			-0.078	3.66			-0.03312	2.24
								-3.308	2			-0.077	3.66			-0.03308	2.22
								-3.304	2.04			-0.076	3.68			-0.03304	2.22
								-3.3	2.08			-0.075	3.74			-0.033	2.24
								-3.296	2			-0.074	3.82			-0.03296	2.22
								-3.292	1.88			-0.073	3.82			-0.03292	2.24
								-3.288	2.02			-0.072	3.78			-0.03288	2.22
								-3.284	1.96			-0.071	3.68			-0.03284	2.2
								-3.28	2.08			-0.07	3.62			-0.0328	2.24
								-3.276	1.84			-0.069	3.66			-0.03276	2.24
								-3.272	1.88			-0.068	3.76			-0.03272	2.22
								-3.268	1.94			-0.067	3.78			-0.03268	2.26
								-3.264	2.12			-0.066	3.72			-0.03264	2.22
								-3.26	2.06			-0.065	3.66			-0.0326	2.26
								-3.256	1.96			-0.064	3.7			-0.03256	2.24
								-3.252	1.98			-0.063	3.78			-0.03252	2.26
								-3.248	1.96			-0.062	3.78			-0.03248	2.24
								-3.244	2.02			-0.061	3.76			-0.03244	2.26
								-3.24	1.9			-0.06	3.76			-0.0324	2.28
								-3.236	1.9			-0.059	3.72			-0.03236	2.26
								-3.232	1.94			-0.058	3.66			-0.03232	2.28
								-3.228	2.06			-0.057	3.68			-0.03228	2.28
								-3.224	1.82			-0.056	3.68			-0.03224	2.24
								-3.22	1.82			-0.055	3.5			-0.0322	2.34
								-3.216	2.02			-0.054	3.26			-0.03216	2.3
								-3.212	2.26			-0.053	3.24			-0.03212	2.32
								-3.208	2.2			-0.052	3.26			-0.03208	2.32
								-3.204	1.88			-0.051	3.02			-0.03204	2.36
								-3.2	1.76			-0.05	2.56			-0.032	2.36
								-3.196	1.78			-0.049	2.24			-0.03196	2.38
								-3.192	2.2			-0.048	2.06			-0.03192	2.36
								-3.188	1.98			-0.047	1.9			-0.03188	2.36
								-3.184	1.9			-0.046	1.82			-0.03184	2.42
								-3.18	1.84			-0.045	1.86			-0.0318	2.4
								-3.176	1.92			-0.044	1.94			-0.03176	2.4
								-3.172	2			-0.043	2.02			-0.03172	2.42
								-3.168	2.08			-0.042	2.02			-0.03168	2.44
								-3.164	1.94			-0.041	1.98			-0.03164	2.44
								-3.16	2			-0.04	1.9			-0.0316	2.46
								-3.156	2.04			-0.039	1.92			-0.03156	2.48
								-3.152	1.9			-0.038	2			-0.03152	2.48
								-3.148	2.02			-0.037	2.02			-0.03148	2.5
								-3.144	1.88			-0.036	1.92			-0.03144	2.5
								-3.14	1.98			-0.035	1.84			-0.0314	2.56
								-3.136	1.98			-0.034	1.84			-0.03136	2.56
								-3.132	2			-0.033	1.88			-0.03132	2.54
								-3.128	1.94			-0.032	1.94			-0.03128	2.58
								-3.124	2.02			-0.031	1.94			-0.03124	2.58
								-3.12	2.02			-0.03	1.98			-0.0312	2.6
								-3.116	2.06			-0.029	2.04			-0.03116	2.6
								-3.112	2.14			-0.028	2.02			-0.03112	2.62
								-3.108	1.98			-0.027	1.98			-0.03108	2.66
								-3.104	1.94			-0.026	1.88			-0.03104	2.66
								-3.1	1.88			-0.025	1.84			-0.031	2.64
								-3.096	2.02			-0.024	1.9			-0.03096	2.7
								-3.092	1.96			-0.023	1.96			-0.03092	2.72
								-3.088	2.06			-0.022	1.98			-0.03088	2.72
								-3.084	1.92			-0.021	1.94			-0.03084	2.7
								-3.08	1.94			-0.02	1.9			-0.0308	2.78
								-3.076	2.06			-0.019	1.94			-0.03076	2.76
								-3.072	2.08			-0.018	1.94			-0.03072	2.78
								-3.068	2.08			-0.017	1.94			-0.03068	2.8
								-3.064	2.02			-0.016	1.98			-0.03064	2.78
								-3.06	2			-0.015	1.98			-0.0306	2.82
								-3.056	1.88			-0.014	1.96			-0.03056	2.82
								-3.052	1.94			-0.013	1.9			-0.03052	2.82
								-3.048	1.92			-0.012	1.92			-0.03048	2.84
								-3.044	1.98			-0.011	1.9			-0.03044	2.84
								-3.04	1.98			-0.01	1.84			-0.0304	2.88
								-3.036	2.1			-0.009	1.88			-0.03036	2.9
								-3.032	1.92			-0.008	2.06			-0.03032	2.9
								-3.028	1.9			-0.007	2.12			-0.03028	2.9
								-3.024	1.9			-0.006	2.06			-0.03024	2.92
								-3.02	1.96			-0.005	1.9			-0.0302	2.92
								-3.016	2.12			-0.004	1.92			-0.03016	2.94
								-3.012	1.92			-0.003	2.18			-0.03012	2.94
								-3.008	2.02			-0.002	2.6			-0.03008	2.96
								-3.004	3.22			-0.001	2.92			-0.03004	2.94
								-3	3.78			0	3.1			-0.03	2.94
								-2.996	3.74			0.001	3.18			-0.02996	2.96
								-2.992	3.84			0.002	3.3			-0.02992	2.98
								-2.988	3.76			0.003	3.56			-0.02988	2.98
								-2.984	3.94			0.004	3.7			-0.02984	3
								-2.98	3.88			0.005	3.64			-0.0298	3.02
								-2.976	3.78			0.006	3.6			-0.02976	3.02
								-2.972	3.8			0.007	3.62			-0.02972	3.02
								-2.968	3.8			0.008	3.72			-0.02968	3.02
								-2.964	4			0.009	3.76			-0.02964	3.02
								-2.96	3.82			0.01	3.72			-0.0296	3.04
								-2.956	3.94			0.011	3.6			-0.02956	3.08
								-2.952	3.86			0.012	3.56			-0.02952	3.04
								-2.948	3.9			0.013	3.64			-0.02948	3.08
								-2.944	3.86			0.014	3.74			-0.02944	3.1
								-2.94	3.82			0.015	3.8			-0.0294	3.1
								-2.936	3.8			0.016	3.78			-0.02936	3.1
								-2.932	4.06			0.017	3.76			-0.02932	3.08
								-2.928	3.92			0.018	3.74			-0.02928	3.12
								-2.924	3.76			0.019	3.7			-0.02924	3.1
								-2.92	3.86			0.02	3.68			-0.0292	3.1
								-2.916	3.78			0.021	3.66			-0.02916	3.12
								-2.912	3.92			0.022	3.68			-0.02912	3.1
								-2.908	3.9			0.023	3.72			-0.02908	3.12
								-2.904	3.98			0.024	3.72			-0.02904	3.12
								-2.9	3.82			0.025	3.72			-0.029	3.14
								-2.896	3.88			0.026	3.78			-0.02896	3.1
								-2.892	3.8			0.027	3.74			-0.02892	3.14
								-2.888	3.9			0.028	3.72			-0.02888	3.12
								-2.884	3.92			0.029	3.72			-0.02884	3.14
								-2.88	3.86			0.03	3.78			-0.0288	3.14
								-2.876	3.94			0.031	3.78			-0.02876	3.14
								-2.872	3.92			0.032	3.74			-0.02872	3.12
								-2.868	3.98			0.033	3.7			-0.02868	3.12
								-2.864	3.9			0.034	3.62			-0.02864	3.12
								-2.86	3.92			0.035	3.56			-0.0286	3.12
								-2.856	3.78			0.036	3.6			-0.02856	3.12
								-2.852	3.88			0.037	3.76			-0.02852	3.1
								-2.848	3.84			0.038	3.88			-0.02848	3.1
								-2.844	3.92			0.039	3.86			-0.02844	3.12
								-2.84	3.82			0.04	3.8			-0.0284	3.12
								-2.836	3.84			0.041	3.76			-0.02836	3.12
								-2.832	3.92			0.042	3.72			-0.02832	3.06
								-2.828	3.96			0.043	3.72			-0.02828	3.08
								-2.824	3.96			0.044	3.68			-0.02824	3.1
								-2.82	3.88			0.045	3.52			-0.0282	3.06
								-2.816	3.98			0.046	3.28			-0.02816	3.06
								-2.812	3.86			0.047	3.18			-0.02812	3.06
								-2.808	3.86			0.048	3.14			-0.02808	3.06
								-2.804	3.82			0.049	2.9			-0.02804	3.06
								-2.8	3.98			0.05	2.56			-0.028	3.04
								-2.796	3.94			0.051	2.26			-0.02796	3.04
								-2.792	3.82			0.052	2.16			-0.02792	3.02
								-2.788	3.82			0.053	2.1			-0.02788	3.04
								-2.784	3.84			0.054	2.06			-0.02784	3.02
								-2.78	3.84			0.055	1.9			-0.0278	3.02
								-2.776	3.82			0.056	1.8			-0.02776	2.98
								-2.772	3.82			0.057	1.78			-0.02772	2.98
								-2.768	3.9			0.058	1.86			-0.02768	2.98
								-2.764	4.04			0.059	1.96			-0.02764	2.96
								-2.76	3.86			0.06	2			-0.0276	2.98
								-2.756	3.96			0.061	1.96			-0.02756	2.94
								-2.752	3.88			0.062	1.98			-0.02752	2.96
								-2.748	3.84			0.063	1.98			-0.02748	2.94
								-2.744	3.82			0.064	1.98			-0.02744	2.94
								-2.74	3.82			0.065	1.94			-0.0274	2.94
								-2.736	3.9			0.066	1.86			-0.02736	2.94
								-2.732	3.86			0.067	1.84			-0.02732	2.94
								-2.728	3.88			0.068	1.88			-0.02728	2.92
								-2.724	3.9			0.069	1.96			-0.02724	2.92
								-2.72	4.02			0.07	2			-0.0272	2.94
								-2.716	3.92			0.071	1.98			-0.02716	2.92
								-2.712	3.88			0.072	1.86			-0.02712	2.9
								-2.708	3.7			0.073	1.88			-0.02708	2.88
								-2.704	3.92			0.074	1.98			-0.02704	2.9
								-2.7	3.88			0.075	2.1			-0.027	2.86
								-2.696	4			0.076	2.06			-0.02696	2.88
								-2.692	3.9			0.077	1.96			-0.02692	2.88
								-2.688	3.72			0.078	1.88			-0.02688	2.88
								-2.684	3.78			0.079	1.84			-0.02684	2.88
								-2.68	3.86			0.08	1.86			-0.0268	2.86
								-2.676	3.92			0.081	1.94			-0.02676	2.86
								-2.672	3.9			0.082	1.96			-0.02672	2.84
								-2.668	3.86			0.083	1.96			-0.02668	2.88
								-2.664	3.74			0.084	1.96			-0.02664	2.88
								-2.66	3.92			0.085	1.98			-0.0266	2.88
								-2.656	3.88			0.086	1.94			-0.02656	2.88
								-2.652	3.98			0.087	1.94			-0.02652	2.86
								-2.648	3.86			0.088	1.92			-0.02648	2.86
								-2.644	3.82			0.089	1.92			-0.02644	2.86
								-2.64	3.86			0.09	2			-0.0264	2.88
								-2.636	3.88			0.091	1.98			-0.02636	2.9
								-2.632	3.86			0.092	1.88			-0.02632	2.9
								-2.628	3.86			0.093	1.86			-0.02628	2.86
								-2.624	3.84			0.094	1.92			-0.02624	2.86
								-2.62	3.88			0.095	1.96			-0.0262	2.86
								-2.616	4.02			0.096	1.98			-0.02616	2.86
								-2.612	3.82			0.097	2.22			-0.02612	2.84
								-2.608	3.9			0.098	2.58			-0.02608	2.84
								-2.604	3.82			0.099	2.92			-0.02604	2.86
								-2.6	3.82			0.1	3.12			-0.026	2.84
								-2.596	3.88			0.101	3.24			-0.02596	2.82
								-2.592	3.86			0.102	3.34			-0.02592	2.82
								-2.588	3.8			0.103	3.46			-0.02588	2.82
								-2.584	3.9			0.104	3.58			-0.02584	2.84
								-2.58	3.96			0.105	3.62			-0.0258	2.86
								-2.576	3.82			0.106	3.62			-0.02576	2.84
								-2.572	3.8			0.107	3.64			-0.02572	2.84
								-2.568	3.8			0.108	3.68			-0.02568	2.82
								-2.564	3.94			0.109	3.7			-0.02564	2.82
								-2.56	3.94			0.11	3.68			-0.0256	2.84
								-2.556	4			0.111	3.66			-0.02556	2.82
								-2.552	3.76			0.112	3.7			-0.02552	2.82
								-2.548	3.78			0.113	3.74			-0.02548	2.82
								-2.544	3.7			0.114	3.76			-0.02544	2.82
								-2.54	3.88			0.115	3.68			-0.0254	2.8
								-2.536	4			0.116	3.66			-0.02536	2.8
								-2.532	3.96			0.117	3.66			-0.02532	2.8
								-2.528	3.82			0.118	3.68			-0.02528	2.76
								-2.524	3.82			0.119	3.74			-0.02524	2.76
								-2.52	3.78			0.12	3.78			-0.0252	2.76
								-2.516	3.88			0.121	3.78			-0.02516	2.74
								-2.512	4.08			0.122	3.72			-0.02512	2.76
								-2.508	3.52			0.123	3.72			-0.02508	2.76
								-2.504	2.6			0.124	3.72			-0.02504	2.72
								-2.5	1.9			0.125	3.72			-0.025	2.72
								-2.496	1.88			0.126	3.7			-0.02496	2.72
								-2.492	1.86			0.127	3.68			-0.02492	2.72
								-2.488	1.92			0.128	3.7			-0.02488	2.7
								-2.484	1.84			0.129	3.74			-0.02484	2.7
								-2.48	2			0.13	3.8			-0.0248	2.68
								-2.476	2.14			0.131	3.82			-0.02476	2.68
								-2.472	1.98			0.132	3.76			-0.02472	2.68
								-2.468	2.06			0.133	3.62			-0.02468	2.66
								-2.464	1.92			0.134	3.6			-0.02464	2.66
								-2.46	2			0.135	3.74			-0.0246	2.68
								-2.456	1.82			0.136	3.84			-0.02456	2.64
								-2.452	1.96			0.137	3.8			-0.02452	2.62
								-2.448	2.02			0.138	3.68			-0.02448	2.64
								-2.444	2.02			0.139	3.54			-0.02444	2.58
								-2.44	1.96			0.14	3.6			-0.0244	2.58
								-2.436	2.06			0.141	3.78			-0.02436	2.56
								-2.432	2.06			0.142	3.9			-0.02432	2.56
								-2.428	2			0.143	3.84			-0.02428	2.56
								-2.424	1.94			0.144	3.68			-0.02424	2.54
								-2.42	1.94			0.145	3.52			-0.0242	2.54
								-2.416	1.92			0.146	3.36			-0.02416	2.54
								-2.412	1.96			0.147	3.18			-0.02412	2.52
								-2.408	2.12			0.148	3.04			-0.02408	2.52
								-2.404	1.92			0.149	2.86			-0.02404	2.46
								-2.4	2.02			0.15	2.58			-0.024	2.48
								-2.396	1.88			0.151	2.32			-0.02396	2.46
								-2.392	1.94			0.152	2.12			-0.02392	2.48
								-2.388	1.94			0.153	2			-0.02388	2.44
								-2.384	2			0.154	1.92			-0.02384	2.46
								-2.38	1.92			0.155	1.88			-0.0238	2.42
								-2.376	2			0.156	1.9			-0.02376	2.42
								-2.372	1.88			0.157	1.94			-0.02372	2.4
								-2.368	1.88			0.158	2			-0.02368	2.4
								-2.364	2.1			0.159	1.98			-0.02364	2.38
								-2.36	1.9			0.16	1.92			-0.0236	2.38
								-2.356	2			0.161	1.84			-0.02356	2.36
								-2.352	2			0.162	1.84			-0.02352	2.34
								-2.348	2.08			0.163	1.96			-0.02348	2.36
								-2.344	1.9			0.164	2.04			-0.02344	2.32
								-2.34	2			0.165	2.02			-0.0234	2.34
								-2.336	1.88			0.166	1.92			-0.02336	2.3
								-2.332	1.98			0.167	1.86			-0.02332	2.3
								-2.328	2			0.168	1.9			-0.02328	2.32
								-2.324	1.92			0.169	1.94			-0.02324	2.3
								-2.32	1.96			0.17	1.92			-0.0232	2.28
								-2.316	2.04			0.171	1.9			-0.02316	2.28
								-2.312	2			0.172	1.9			-0.02312	2.28
								-2.308	2.02			0.173	1.98			-0.02308	2.24
								-2.304	2.08			0.174	2.02			-0.02304	2.24
								-2.3	1.96			0.175	2.02			-0.023	2.26
								-2.296	2.1			0.176	1.92			-0.02296	2.26
								-2.292	1.96			0.177	1.84			-0.02292	2.24
								-2.288	1.96			0.178	1.9			-0.02288	2.22
								-2.284	1.92			0.179	2			-0.02284	2.22
								-2.28	2.06			0.18	2.02			-0.0228	2.2
								-2.276	1.9			0.181	1.94			-0.02276	2.2
								-2.272	1.94			0.182	1.86			-0.02272	2.18
								-2.268	1.84			0.183	1.86			-0.02268	2.2
								-2.264	1.98			0.184	1.88			-0.02264	2.2
								-2.26	2.08			0.185	2			-0.0226	2.18
								-2.256	1.88			0.186	2.04			-0.02256	2.2
								-2.252	2.08			0.187	1.9			-0.02252	2.18
								-2.248	1.9			0.188	1.86			-0.02248	2.2
								-2.244	2			0.189	1.98			-0.02244	2.2
								-2.24	1.84			0.19	2.12			-0.0224	2.22
								-2.236	2.02			0.191	1.94			-0.02236	2.18
								-2.232	2.02			0.192	1.76			-0.02232	2.22
								-2.228	2.06			0.193	1.78			-0.02228	2.24
								-2.224	2.04			0.194	1.9			-0.02224	2.22
								-2.22	1.94			0.195	1.98			-0.0222	2.26
								-2.216	1.88			0.196	2.06			-0.02216	2.24
								-2.212	1.92			0.197	2.24			-0.02212	2.26
								-2.208	2.06			0.198	2.58			-0.02208	2.24
								-2.204	2.06			0.199	2.84			-0.02204	2.26
								-2.2	2.1			0.2	3.06			-0.022	2.28
								-2.196	1.9			0.201	3.32			-0.02196	2.3
								-2.192	1.92			0.202	3.5			-0.02192	2.28
								-2.188	1.9			0.203	3.54			-0.02188	2.3
								-2.184	2.04			0.204	3.5			-0.02184	2.32
								-2.18	2.02			0.205	3.48			-0.0218	2.32
								-2.176	2.02			0.206	3.54			-0.02176	2.32
								-2.172	1.82			0.207	3.66			-0.02172	2.32
								-2.168	1.94			0.208	3.74			-0.02168	2.34
								-2.164	1.98			0.209	3.76			-0.02164	2.36
								-2.16	2.04			0.21	3.74			-0.0216	2.34
								-2.156	2.02			0.211	3.74			-0.02156	2.36
								-2.152	1.94			0.212	3.72			-0.02152	2.36
								-2.148	1.92			0.213	3.68			-0.02148	2.38
								-2.144	1.9			0.214	3.6			-0.02144	2.42
								-2.14	1.98			0.215	3.62			-0.0214	2.42
								-2.136	1.92			0.216	3.7			-0.02136	2.44
								-2.132	2.12			0.217	3.72			-0.02132	2.44
								-2.128	2.02			0.218	3.72			-0.02128	2.46
								-2.124	2.04			0.219	3.72			-0.02124	2.48
								-2.12	1.92			0.22	3.76			-0.0212	2.48
								-2.116	1.98			0.221	3.74			-0.02116	2.5
								-2.112	2			0.222	3.68			-0.02112	2.5
								-2.108	1.96			0.223	3.72			-0.02108	2.52
								-2.104	1.94			0.224	3.74			-0.02104	2.5
								-2.1	2.02			0.225	3.74			-0.021	2.54
								-2.096	2			0.226	3.7			-0.02096	2.54
								-2.092	1.94			0.227	3.66			-0.02092	2.52
								-2.088	2.08			0.228	3.66			-0.02088	2.58
								-2.084	1.78			0.229	3.66			-0.02084	2.6
								-2.08	2			0.23	3.7			-0.0208	2.58
								-2.076	2.12			0.231	3.76			-0.02076	2.62
								-2.072	2.06			0.232	3.78			-0.02072	2.62
								-2.068	1.98			0.233	3.78			-0.02068	2.62
								-2.064	2.02			0.234	3.72			-0.02064	2.62
								-2.06	1.84			0.235	3.72			-0.0206	2.66
								-2.056	1.9			0.236	3.7			-0.02056	2.66
								-2.052	1.94			0.237	3.7			-0.02052	2.68
								-2.048	1.94			0.238	3.74			-0.02048	2.68
								-2.044	2.06			0.239	3.74			-0.02044	2.7
								-2.04	2.12			0.24	3.78			-0.0204	2.7
								-2.036	2.04			0.241	3.78			-0.02036	2.72
								-2.032	2			0.242	3.78			-0.02032	2.74
								-2.028	2.06			0.243	3.7			-0.02028	2.74
								-2.024	1.92			0.244	3.58			-0.02024	2.76
								-2.02	2.06			0.245	3.52			-0.0202	2.76
								-2.016	1.96			0.246	3.46			-0.02016	2.8
								-2.012	1.92			0.247	3.36			-0.02012	2.8
								-2.008	1.92			0.248	3.16			-0.02008	2.82
								-2.004	3.24			0.249	2.82			-0.02004	2.82
								-2	3.64			0.25	2.5			-0.02	2.84
								-1.996	3.78			0.251	2.24			-0.01996	2.86
								-1.992	3.8			0.252	2.1			-0.01992	2.86
								-1.988	3.84			0.253	2.02			-0.01988	2.86
								-1.984	3.86			0.254	1.94			-0.01984	2.86
								-1.98	3.88			0.255	1.92			-0.0198	2.9
								-1.976	3.86			0.256	1.92			-0.01976	2.92
								-1.972	3.86			0.257	1.98			-0.01972	2.92
								-1.968	4.04			0.258	1.94			-0.01968	2.94
								-1.964	3.86			0.259	1.84			-0.01964	2.94
								-1.96	3.78			0.26	1.84			-0.0196	2.96
								-1.956	3.76			0.261	1.96			-0.01956	2.98
								-1.952	3.92			0.262	2.02			-0.01952	2.98
								-1.948	3.8			0.263	2.02			-0.01948	2.98
								-1.944	3.94			0.264	1.9			-0.01944	3
								-1.94	3.86			0.265	1.8			-0.0194	3
								-1.936	3.94			0.266	1.8			-0.01936	3.02
								-1.932	3.96			0.267	1.94			-0.01932	3.06
								-1.928	3.84			0.268	2.06			-0.01928	3.06
								-1.924	3.84			0.269	2.06			-0.01924	3.04
								-1.92	3.96			0.27	1.94			-0.0192	3.06
								-1.916	3.88			0.271	1.9			-0.01916	3.1
								-1.912	3.78			0.272	1.94			-0.01912	3.06
								-1.908	3.94			0.273	1.98			-0.01908	3.08
								-1.904	3.84			0.274	1.9			-0.01904	3.1
								-1.9	3.86			0.275	1.88			-0.019	3.1
								-1.896	3.8			0.276	1.9			-0.01896	3.1
								-1.892	3.88			0.277	1.96			-0.01892	3.14
								-1.888	3.82			0.278	1.98			-0.01888	3.14
								-1.884	4			0.279	1.96			-0.01884	3.12
								-1.88	3.86			0.28	1.92			-0.0188	3.16
								-1.876	3.92			0.281	1.88			-0.01876	3.16
								-1.872	3.94			0.282	1.86			-0.01872	3.16
								-1.868	3.86			0.283	1.9			-0.01868	3.18
								-1.864	3.82			0.284	1.98			-0.01864	3.14
								-1.86	3.92			0.285	2.04			-0.0186	3.18
								-1.856	3.84			0.286	2.02			-0.01856	3.18
								-1.852	3.82			0.287	1.9			-0.01852	3.18
								-1.848	3.96			0.288	1.78			-0.01848	3.18
								-1.844	3.86			0.289	1.84			-0.01844	3.2
								-1.84	3.98			0.29	1.98			-0.0184	3.2
								-1.836	3.86			0.291	2.08			-0.01836	3.18
								-1.832	3.78			0.292	2			-0.01832	3.2
								-1.828	3.78			0.293	1.88			-0.01828	3.2
								-1.824	3.94			0.294	1.88			-0.01824	3.2
								-1.82	3.8			0.295	1.96			-0.0182	3.18
								-1.816	3.88			0.296	2			-0.01816	3.2
								-1.812	3.92			0.297	2.2			-0.01812	3.18
								-1.808	3.82			0.298	2.5			-0.01808	3.2
								-1.804	3.94			0.299	2.86			-0.01804	3.2
								-1.8	3.94			0.3	3.16			-0.018	3.2
								-1.796	3.82			0.301	3.34			-0.01796	3.16
								-1.792	3.86			0.302	3.42			-0.01792	3.16
								-1.788	4.02			0.303	3.4			-0.01788	3.18
								-1.784	3.8			0.304	3.46			-0.01784	3.2
								-1.78	3.9			0.305	3.6			-0.0178	3.18
								-1.776	3.78			0.306	3.72			-0.01776	3.16
								-1.772	3.8			0.307	3.74			-0.01772	3.16
								-1.768	3.86			0.308	3.66			-0.01768	3.16
								-1.764	3.96			0.309	3.62			-0.01764	3.16
								-1.76	3.78			0.31	3.6			-0.0176	3.18
								-1.756	3.94			0.311	3.64			-0.01756	3.16
								-1.752	3.9			0.312	3.66			-0.01752	3.16
								-1.748	3.8			0.313	3.7			-0.01748	3.18
								-1.744	3.9			0.314	3.72			-0.01744	3.14
								-1.74	3.94			0.315	3.72			-0.0174	3.14
								-1.736	3.9			0.316	3.7			-0.01736	3.12
								-1.732	4.02			0.317	3.72			-0.01732	3.12
								-1.728	3.96			0.318	3.68			-0.01728	3.1
								-1.724	3.72			0.319	3.72			-0.01724	3.08
								-1.72	3.78			0.32	3.72			-0.0172	3.08
								-1.716	3.66			0.321	3.74			-0.01716	3.08
								-1.712	3.98			0.322	3.74			-0.01712	3.08
								-1.708	4			0.323	3.74			-0.01708	3.1
								-1.704	3.86			0.324	3.72			-0.01704	3.08
								-1.7	3.76			0.325	3.62			-0.017	3.08
								-1.696	3.94			0.326	3.6			-0.01696	3.06
								-1.692	3.9			0.327	3.7			-0.01692	3.06
								-1.688	3.92			0.328	3.84			-0.01688	3.06
								-1.684	3.78			0.329	3.84			-0.01684	3.04
								-1.68	3.8			0.33	3.7			-0.0168	3.02
								-1.676	3.82			0.331	3.6			-0.01676	3.04
								-1.672	3.74			0.332	3.64			-0.01672	3.02
								-1.668	3.9			0.333	3.74			-0.01668	2.98
								-1.664	3.94			0.334	3.78			-0.01664	3.02
								-1.66	3.92			0.335	3.78			-0.0166	3.02
								-1.656	3.9			0.336	3.7			-0.01656	3
								-1.652	3.82			0.337	3.7			-0.01652	3
								-1.648	3.7			0.338	3.74			-0.01648	3.02
								-1.644	3.94			0.339	3.8			-0.01644	2.98
								-1.64	3.82			0.34	3.76			-0.0164	2.96
								-1.636	3.88			0.341	3.68			-0.01636	2.98
								-1.632	3.82			0.342	3.66			-0.01632	2.96
								-1.628	3.74			0.343	3.7			-0.01628	2.94
								-1.624	3.86			0.344	3.72			-0.01624	2.98
								-1.62	3.96			0.345	3.6			-0.0162	2.96
								-1.616	3.9			0.346	3.38			-0.01616	2.96
								-1.612	3.92			0.347	3.14			-0.01612	2.94
								-1.608	3.96			0.348	2.98			-0.01608	2.94
								-1.604	3.76			0.349	2.82			-0.01604	2.94
								-1.6	3.88			0.35	2.62			-0.016	2.9
								-1.596	3.84			0.351	2.4			-0.01596	2.92
								-1.592	3.92			0.352	2.16			-0.01592	2.9
								-1.588	3.84			0.353	2			-0.01588	2.92
								-1.584	3.86			0.354	1.9			-0.01584	2.88
								-1.58	3.64			0.355	1.86			-0.0158	2.86
								-1.576	3.82			0.356	1.86			-0.01576	2.84
								-1.572	3.9			0.357	1.92			-0.01572	2.86
								-1.568	3.98			0.358	1.96			-0.01568	2.86
								-1.564	3.98			0.359	1.94			-0.01564	2.86
								-1.56	3.92			0.36	1.92			-0.0156	2.84
								-1.556	3.72			0.361	1.92			-0.01556	2.84
								-1.552	3.82			0.362	1.9			-0.01552	2.84
								-1.548	3.92			0.363	1.9			-0.01548	2.8
								-1.544	3.8			0.364	1.9			-0.01544	2.82
								-1.54	4			0.365	1.94			-0.0154	2.78
								-1.536	3.84			0.366	1.96			-0.01536	2.78
								-1.532	3.82			0.367	1.98			-0.01532	2.78
								-1.528	3.8			0.368	1.94			-0.01528	2.76
								-1.524	3.86			0.369	1.9			-0.01524	2.74
								-1.52	3.86			0.37	1.88			-0.0152	2.76
								-1.516	3.96			0.371	1.92			-0.01516	2.74
								-1.512	3.86			0.372	1.96			-0.01512	2.74
								-1.508	3.46			0.373	2			-0.01508	2.74
								-1.504	2.56			0.374	1.96			-0.01504	2.72
								-1.5	1.86			0.375	1.94			-0.015	2.7
								-1.496	1.92			0.376	1.94			-0.01496	2.72
								-1.492	2			0.377	1.92			-0.01492	2.72
								-1.488	2.14			0.378	1.88			-0.01488	2.7
								-1.484	1.96			0.379	1.86			-0.01484	2.7
								-1.48	1.9			0.38	1.92			-0.0148	2.68
								-1.476	1.74			0.381	2			-0.01476	2.66
								-1.472	2.08			0.382	2.02			-0.01472	2.68
								-1.468	2.08			0.383	1.98			-0.01468	2.66
								-1.464	1.98			0.384	1.92			-0.01464	2.64
								-1.46	1.8			0.385	1.9			-0.0146	2.62
								-1.456	1.92			0.386	1.88			-0.01456	2.64
								-1.452	2.02			0.387	1.92			-0.01452	2.62
								-1.448	2			0.388	1.98			-0.01448	2.6
								-1.444	1.94			0.389	2			-0.01444	2.58
								-1.44	1.94			0.39	2			-0.0144	2.56
								-1.436	2.06			0.391	1.94			-0.01436	2.58
								-1.432	2.02			0.392	1.84			-0.01432	2.56
								-1.428	2.08			0.393	1.84			-0.01428	2.54
								-1.424	2			0.394	1.96			-0.01424	2.56
								-1.42	2.16			0.395	2.08			-0.0142	2.54
								-1.416	1.8			0.396	2.04			-0.01416	2.5
								-1.412	1.84			0.397	2.16			-0.01412	2.5
								-1.408	1.98			0.398	2.44			-0.01408	2.5
								-1.404	1.86			0.399	2.88			-0.01404	2.48
								-1.4	1.8			0.4	3.2			-0.014	2.46
								-1.396	1.94			0.401	3.36			-0.01396	2.46
								-1.392	1.96			0.402	3.42			-0.01392	2.44
								-1.388	2.14			0.403	3.42			-0.01388	2.44
								-1.384	2.08			0.404	3.56			-0.01384	2.44
								-1.38	1.92			0.405	3.66			-0.0138	2.4
								-1.376	2.06			0.406	3.68			-0.01376	2.4
								-1.372	1.92			0.407	3.62			-0.01372	2.38
								-1.368	1.9			0.408	3.58			-0.01368	2.38
								-1.364	1.98			0.409	3.6			-0.01364	2.38
								-1.36	2.02			0.41	3.68			-0.0136	2.34
								-1.356	1.9			0.411	3.76			-0.01356	2.36
								-1.352	1.94			0.412	3.74			-0.01352	2.34
								-1.348	1.92			0.413	3.74			-0.01348	2.32
								-1.344	2.02			0.414	3.66			-0.01344	2.3
								-1.34	1.98			0.415	3.62			-0.0134	2.32
								-1.336	1.9			0.416	3.66			-0.01336	2.28
								-1.332	2.08			0.417	3.74			-0.01332	2.3
								-1.328	1.96			0.418	3.82			-0.01328	2.26
								-1.324	1.96			0.419	3.78			-0.01324	2.28
								-1.32	1.86			0.42	3.7			-0.0132	2.26
								-1.316	1.94			0.421	3.66			-0.01316	2.24
								-1.312	1.9			0.422	3.68			-0.01312	2.24
								-1.308	1.98			0.423	3.74			-0.01308	2.24
								-1.304	1.86			0.424	3.78			-0.01304	2.22
								-1.3	2.02			0.425	3.72			-0.013	2.22
								-1.296	1.88			0.426	3.68			-0.01296	2.24
								-1.292	1.9			0.427	3.68			-0.01292	2.24
								-1.288	1.94			0.428	3.74			-0.01288	2.2
								-1.284	1.94			0.429	3.7			-0.01284	2.22
								-1.28	2.04			0.43	3.66			-0.0128	2.22
								-1.276	2.02			0.431	3.68			-0.01276	2.22
								-1.272	2			0.432	3.74			-0.01272	2.24
								-1.268	1.96			0.433	3.82			-0.01268	2.2
								-1.264	1.94			0.434	3.86			-0.01264	2.22
								-1.26	1.86			0.435	3.78			-0.0126	2.22
								-1.256	1.96			0.436	3.66			-0.01256	2.22
								-1.252	1.86			0.437	3.6			-0.01252	2.2
								-1.248	2.08			0.438	3.7			-0.01248	2.2
								-1.244	2.1			0.439	3.8			-0.01244	2.22
								-1.24	2.04			0.44	3.82			-0.0124	2.22
								-1.236	1.92			0.441	3.78			-0.01236	2.2
								-1.232	1.9			0.442	3.7			-0.01232	2.24
								-1.228	1.86			0.443	3.66			-0.01228	2.24
								-1.224	2.08			0.444	3.6			-0.01224	2.26
								-1.22	2.06			0.445	3.5			-0.0122	2.26
								-1.216	1.88			0.446	3.38			-0.01216	2.26
								-1.212	2.06			0.447	3.26			-0.01212	2.24
								-1.208	1.92			0.448	3.16			-0.01208	2.28
								-1.204	2			0.449	2.92			-0.01204	2.3
								-1.2	2			0.45	2.62			-0.012	2.28
								-1.196	2			0.451	2.3			-0.01196	2.3
								-1.192	1.88			0.452	2.02			-0.01192	2.3
								-1.188	1.98			0.453	1.94			-0.01188	2.3
								-1.184	1.92			0.454	2			-0.01184	2.32
								-1.18	2.02			0.455	2.06			-0.0118	2.32
								-1.176	1.96			0.456	1.98			-0.01176	2.36
								-1.172	1.84			0.457	1.84			-0.01172	2.34
								-1.168	2.06			0.458	1.8			-0.01168	2.38
								-1.164	2.06			0.459	1.84			-0.01164	2.38
								-1.16	2.08			0.46	1.98			-0.0116	2.4
								-1.156	1.82			0.461	2.02			-0.01156	2.4
								-1.152	1.8			0.462	1.98			-0.01152	2.4
								-1.148	1.82			0.463	1.86			-0.01148	2.46
								-1.144	2			0.464	1.86			-0.01144	2.44
								-1.14	1.96			0.465	2.04			-0.0114	2.46
								-1.136	1.98			0.466	2.06			-0.01136	2.46
								-1.132	1.96			0.467	1.98			-0.01132	2.44
								-1.128	1.98			0.468	1.82			-0.01128	2.5
								-1.124	2.02			0.469	1.86			-0.01124	2.52
								-1.12	1.98			0.47	1.98			-0.0112	2.5
								-1.116	2			0.471	2.04			-0.01116	2.54
								-1.112	1.86			0.472	2			-0.01112	2.58
								-1.108	2.06			0.473	1.9			-0.01108	2.56
								-1.104	2.02			0.474	1.84			-0.01104	2.58
								-1.1	2.02			0.475	1.84			-0.011	2.6
								-1.096	1.94			0.476	1.96			-0.01096	2.64
								-1.092	1.96			0.477	2.04			-0.01092	2.62
								-1.088	1.94			0.478	2.04			-0.01088	2.64
								-1.084	1.92			0.479	1.94			-0.01084	2.68
								-1.08	1.96			0.48	1.9			-0.0108	2.68
								-1.076	1.9			0.481	1.86			-0.01076	2.7
								-1.072	2			0.482	1.92			-0.01072	2.72
								-1.068	2.04			0.483	1.94			-0.01068	2.72
								-1.064	2.1			0.484	1.96			-0.01064	2.74
								-1.06	2.04			0.485	1.94			-0.0106	2.74
								-1.056	1.92			0.486	1.94			-0.01056	2.8
								-1.052	1.8			0.487	1.98			-0.01052	2.78
								-1.048	1.96			0.488	1.96			-0.01048	2.78
								-1.044	1.9			0.489	1.88			-0.01044	2.82
								-1.04	2.04			0.49	1.88			-0.0104	2.82
								-1.036	1.96			0.491	1.96			-0.01036	2.84
								-1.032	2.02			0.492	2			-0.01032	2.84
								-1.028	2.02			0.493	2			-0.01028	2.86
								-1.024	1.92			0.494	1.92			-0.01024	2.86
								-1.02	1.96			0.495	1.88			-0.0102	2.88
								-1.016	2			0.496	1.92			-0.01016	2.88
								-1.012	2.02			0.497	2.2			-0.01012	2.92
								-1.008	1.96			0.498	2.6			-0.01008	2.92
								-1.004	3.36			0.499	2.92			-0.01004	2.92
								-1	3.64			0.5	3.16			-0.01	2.94
								-0.996	3.76							-0.00996	2.94
								-0.992	3.7							-0.00992	2.96
								-0.988	3.72							-0.00988	3
								-0.984	3.84							-0.00984	2.94
								-0.98	3.94							-0.0098	2.98
								-0.976	3.84							-0.00976	3
								-0.972	3.94							-0.00972	3
								-0.968	3.82							-0.00968	3
								-0.964	3.62							-0.00964	3.02
								-0.96	3.82							-0.0096	3.04
								-0.956	3.82							-0.00956	3.04
								-0.952	4							-0.00952	3.06
								-0.948	3.96							-0.00948	3.04
								-0.944	3.92							-0.00944	3.06
								-0.94	3.78							-0.0094	3.08
								-0.936	3.9							-0.00936	3.08
								-0.932	3.84							-0.00932	3.1
								-0.928	3.94							-0.00928	3.08
								-0.924	3.96							-0.00924	3.1
								-0.92	3.82							-0.0092	3.1
								-0.916	3.8							-0.00916	3.12
								-0.912	3.78							-0.00912	3.14
								-0.908	3.82							-0.00908	3.08
								-0.904	3.66							-0.00904	3.14
								-0.9	3.94							-0.009	3.12
								-0.896	4							-0.00896	3.12
								-0.892	4.02							-0.00892	3.1
								-0.888	3.94							-0.00888	3.14
								-0.884	3.82							-0.00884	3.14
								-0.88	3.84							-0.0088	3.16
								-0.876	3.86							-0.00876	3.12
								-0.872	3.94							-0.00872	3.14
								-0.868	3.82							-0.00868	3.14
								-0.864	3.9							-0.00864	3.12
								-0.86	3.72							-0.0086	3.14
								-0.856	3.88							-0.00856	3.12
								-0.852	3.8							-0.00852	3.12
								-0.848	3.84							-0.00848	3.12
								-0.844	3.92							-0.00844	3.12
								-0.84	3.9							-0.0084	3.1
								-0.836	3.9							-0.00836	3.14
								-0.832	3.98							-0.00832	3.12
								-0.828	3.94							-0.00828	3.1
								-0.824	3.74							-0.00824	3.1
								-0.82	3.92							-0.0082	3.08
								-0.816	3.78							-0.00816	3.08
								-0.812	3.82							-0.00812	3.08
								-0.808	3.74							-0.00808	3.1
								-0.804	3.82							-0.00804	3.08
								-0.8	3.82							-0.008	3.08
								-0.796	3.86							-0.00796	3.04
								-0.792	3.9							-0.00792	3.06
								-0.788	3.88							-0.00788	3.08
								-0.784	3.88							-0.00784	3.02
								-0.78	3.82							-0.0078	3.06
								-0.776	3.88							-0.00776	3.06
								-0.772	3.84							-0.00772	3.04
								-0.768	3.98							-0.00768	3.04
								-0.764	3.82							-0.00764	3.06
								-0.76	3.88							-0.0076	3.04
								-0.756	3.82							-0.00756	3.02
								-0.752	3.92							-0.00752	3
								-0.748	3.94							-0.00748	3.02
								-0.744	3.96							-0.00744	3.04
								-0.74	4							-0.0074	3.02
								-0.736	3.84							-0.00736	3
								-0.732	3.76							-0.00732	3
								-0.728	3.76							-0.00728	2.98
								-0.724	3.96							-0.00724	2.94
								-0.72	3.84							-0.0072	3
								-0.716	3.84							-0.00716	2.98
								-0.712	3.84							-0.00712	2.96
								-0.708	3.96							-0.00708	2.96
								-0.704	3.96							-0.00704	2.98
								-0.7	3.9							-0.007	2.96
								-0.696	3.84							-0.00696	2.94
								-0.692	3.86							-0.00692	2.96
								-0.688	3.88							-0.00688	2.92
								-0.684	3.8							-0.00684	2.92
								-0.68	3.86							-0.0068	2.94
								-0.676	3.82							-0.00676	2.94
								-0.672	3.94							-0.00672	2.9
								-0.668	3.9							-0.00668	2.9
								-0.664	3.88							-0.00664	2.9
								-0.66	3.6							-0.0066	2.9
								-0.656	3.74							-0.00656	2.9
								-0.652	3.94							-0.00652	2.86
								-0.648	3.92							-0.00648	2.86
								-0.644	3.98							-0.00644	2.88
								-0.64	3.8							-0.0064	2.86
								-0.636	3.86							-0.00636	2.88
								-0.632	3.82							-0.00632	2.86
								-0.628	3.9							-0.00628	2.86
								-0.624	3.8							-0.00624	2.84
								-0.62	3.92							-0.0062	2.82
								-0.616	3.82							-0.00616	2.84
								-0.612	3.82							-0.00612	2.84
								-0.608	3.94							-0.00608	2.82
								-0.604	3.9							-0.00604	2.82
								-0.6	3.84							-0.006	2.84
								-0.596	3.82							-0.00596	2.82
								-0.592	3.92							-0.00592	2.8
								-0.588	3.84							-0.00588	2.8
								-0.584	3.9							-0.00584	2.82
								-0.58	3.82							-0.0058	2.8
								-0.576	3.84							-0.00576	2.8
								-0.572	3.9							-0.00572	2.76
								-0.568	3.84							-0.00568	2.76
								-0.564	3.96							-0.00564	2.78
								-0.56	3.88							-0.0056	2.76
								-0.556	3.82							-0.00556	2.78
								-0.552	3.82							-0.00552	2.74
								-0.548	3.86							-0.00548	2.74
								-0.544	3.82							-0.00544	2.76
								-0.54	3.92							-0.0054	2.74
								-0.536	3.78							-0.00536	2.74
								-0.532	3.9							-0.00532	2.74
								-0.528	3.8							-0.00528	2.72
								-0.524	3.9							-0.00524	2.7
								-0.52	3.98							-0.0052	2.74
								-0.516	3.88							-0.00516	2.7
								-0.512	3.82							-0.00512	2.68
								-0.508	3.32							-0.00508	2.68
								-0.504	2.64							-0.00504	2.68
								-0.5	1.96							-0.005	2.66
								-0.496	2.02							-0.00496	2.66
								-0.492	1.92							-0.00492	2.66
								-0.488	1.96							-0.00488	2.64
								-0.484	1.88							-0.00484	2.64
								-0.48	1.84							-0.0048	2.62
								-0.476	2.02							-0.00476	2.64
								-0.472	2.06							-0.00472	2.62
								-0.468	2.08							-0.00468	2.62
								-0.464	1.86							-0.00464	2.62
								-0.46	1.86							-0.0046	2.58
								-0.456	1.88							-0.00456	2.58
								-0.452	2.12							-0.00452	2.56
								-0.448	2							-0.00448	2.6
								-0.444	1.94							-0.00444	2.56
								-0.44	1.94							-0.0044	2.56
								-0.436	1.92							-0.00436	2.56
								-0.432	1.96							-0.00432	2.56
								-0.428	2.04							-0.00428	2.56
								-0.424	2.06							-0.00424	2.54
								-0.42	1.86							-0.0042	2.5
								-0.416	1.86							-0.00416	2.5
								-0.412	1.74							-0.00412	2.5
								-0.408	1.94							-0.00408	2.5
								-0.404	2.02							-0.00404	2.46
								-0.4	2.06							-0.004	2.46
								-0.396	2.04							-0.00396	2.46
								-0.392	1.96							-0.00392	2.46
								-0.388	1.94							-0.00388	2.46
								-0.384	1.96							-0.00384	2.44
								-0.38	2.08							-0.0038	2.42
								-0.376	1.88							-0.00376	2.44
								-0.372	1.98							-0.00372	2.4
								-0.368	2							-0.00368	2.42
								-0.364	2.04							-0.00364	2.4
								-0.36	1.92							-0.0036	2.38
								-0.356	1.96							-0.00356	2.36
								-0.352	2							-0.00352	2.38
								-0.348	1.98							-0.00348	2.36
								-0.344	2							-0.00344	2.38
								-0.34	1.9							-0.0034	2.36
								-0.336	2.08							-0.00336	2.36
								-0.332	1.9							-0.00332	2.36
								-0.328	1.98							-0.00328	2.34
								-0.324	1.94							-0.00324	2.34
								-0.32	2.02							-0.0032	2.34
								-0.316	2.02							-0.00316	2.32
								-0.312	1.96							-0.00312	2.32
								-0.308	1.94							-0.00308	2.32
								-0.304	1.96							-0.00304	2.32
								-0.3	2							-0.003	2.3
								-0.296	1.94							-0.00296	2.34
								-0.292	2.08							-0.00292	2.32
								-0.288	1.86							-0.00288	2.28
								-0.284	2							-0.00284	2.3
								-0.28	2.02							-0.0028	2.32
								-0.276	1.96							-0.00276	2.3
								-0.272	1.98							-0.00272	2.3
								-0.268	1.94							-0.00268	2.3
								-0.264	2.02							-0.00264	2.3
								-0.26	1.94							-0.0026	2.32
								-0.256	2							-0.00256	2.28
								-0.252	1.9							-0.00252	2.32
								-0.248	2.08							-0.00248	2.3
								-0.244	1.9							-0.00244	2.3
								-0.24	1.96							-0.0024	2.3
								-0.236	2							-0.00236	2.34
								-0.232	2.04							-0.00232	2.34
								-0.228	2.08							-0.00228	2.32
								-0.224	1.94							-0.00224	2.32
								-0.22	1.98							-0.0022	2.32
								-0.216	1.96							-0.00216	2.32
								-0.212	2.16							-0.00212	2.36
								-0.208	1.88							-0.00208	2.36
								-0.204	1.82							-0.00204	2.38
								-0.2	1.82							-0.002	2.38
								-0.196	2							-0.00196	2.38
								-0.192	2.1							-0.00192	2.36
								-0.188	1.96							-0.00188	2.36
								-0.184	1.98							-0.00184	2.4
								-0.18	1.96							-0.0018	2.4
								-0.176	2.2							-0.00176	2.42
								-0.172	2.04							-0.00172	2.4
								-0.168	1.94							-0.00168	2.44
								-0.164	1.74							-0.00164	2.46
								-0.16	1.92							-0.0016	2.46
								-0.156	2.16							-0.00156	2.46
								-0.152	2.12							-0.00152	2.48
								-0.148	1.98							-0.00148	2.48
								-0.144	1.92							-0.00144	2.48
								-0.14	1.94							-0.0014	2.5
								-0.136	1.94							-0.00136	2.52
								-0.132	2.04							-0.00132	2.52
								-0.128	1.92							-0.00128	2.54
								-0.124	2.02							-0.00124	2.56
								-0.12	1.92							-0.0012	2.56
								-0.116	1.96							-0.00116	2.54
								-0.112	2.04							-0.00112	2.56
								-0.108	1.9							-0.00108	2.6
								-0.104	2.04							-0.00104	2.62
								-0.1	1.94							-0.001	2.6
								-0.096	1.98							-0.00096	2.62
								-0.092	1.98							-0.00092	2.64
								-0.088	1.98							-0.00088	2.66
								-0.084	1.9							-0.00084	2.66
								-0.08	2							-0.0008	2.68
								-0.076	2							-0.00076	2.66
								-0.072	1.96							-0.00072	2.72
								-0.068	1.92							-0.00068	2.7
								-0.064	2.06							-0.00064	2.7
								-0.06	2							-0.0006	2.74
								-0.056	1.86							-0.00056	2.72
								-0.052	2.06							-0.00052	2.76
								-0.048	1.84							-0.00048	2.74
								-0.044	2.02							-0.00044	2.76
								-0.04	2.04							-0.0004	2.78
								-0.036	1.86							-0.00036	2.82
								-0.032	2.08							-0.00032	2.82
								-0.028	2.02							-0.00028	2.8
								-0.024	2.1							-0.00024	2.82
								-0.02	2.02							-0.0002	2.84
								-0.016	2.08							-0.00016	2.86
								-0.012	1.88							-0.00012	2.86
								-0.008	2.06							-8e-05	2.88
								-0.004	3.14							-4e-05	2.88
								0	3.64							0	2.92
								0.004	3.84							4e-05	2.94
								0.008	3.78							8e-05	2.9
								0.012	3.92							0.00012	2.92
								0.016	3.82							0.00016	2.96
								0.02	3.78							0.0002	2.94
								0.024	3.72							0.00024	3
								0.028	3.86							0.00028	2.98
								0.032	3.84							0.00032	2.96
								0.036	3.88							0.00036	2.98
								0.04	3.9							0.0004	3.02
								0.044	3.94							0.00044	3.02
								0.048	3.98							0.00048	3.02
								0.052	3.82							0.00052	3.02
								0.056	3.82							0.00056	3.02
								0.06	3.8							0.0006	3.04
								0.064	3.92							0.00064	3.08
								0.068	3.88							0.00068	3.04
								0.072	4							0.00072	3.04
								0.076	3.92							0.00076	3.06
								0.08	3.84							0.0008	3.04
								0.084	4.02							0.00084	3.04
								0.088	4							0.00088	3.06
								0.092	4							0.00092	3.06
								0.096	3.8							0.00096	3.08
								0.1	3.74							0.001	3.1
								0.104	3.78							0.00104	3.08
								0.108	3.92							0.00108	3.1
								0.112	3.96							0.00112	3.08
								0.116	3.9							0.00116	3.06
								0.12	3.9							0.0012	3.1
								0.124	3.76							0.00124	3.12
								0.128	3.94							0.00128	3.12
								0.132	3.84							0.00132	3.08
								0.136	3.88							0.00136	3.1
								0.14	3.84							0.0014	3.08
								0.144	3.86							0.00144	3.1
								0.148	3.84							0.00148	3.1
								0.152	3.86							0.00152	3.12
								0.156	3.92							0.00156	3.1
								0.16	3.82							0.0016	3.1
								0.164	4							0.00164	3.12
								0.168	3.82							0.00168	3.08
								0.172	3.74							0.00172	3.1
								0.176	3.88							0.00176	3.1
								0.18	3.84							0.0018	3.1
								0.184	3.88							0.00184	3.08
								0.188	3.82							0.00188	3.1
								0.192	3.9							0.00192	3.1
								0.196	3.9							0.00196	3.08
								0.2	3.94							0.002	3.06
								0.204	3.72							0.00204	3.08
								0.208	3.9							0.00208	3.06
								0.212	3.84							0.00212	3.08
								0.216	3.76							0.00216	3.08
								0.22	3.88							0.0022	3.08
								0.224	3.94							0.00224	3.1
								0.228	3.88							0.00228	3.08
								0.232	3.82							0.00232	3.08
								0.236	3.82							0.00236	3.08
								0.24	3.8							0.0024	3.06
								0.244	3.92							0.00244	3.04
								0.248	3.86							0.00248	3.04
								0.252	3.86							0.00252	3.04
								0.256	3.9							0.00256	3.04
								0.26	3.82							0.0026	3.04
								0.264	3.82							0.00264	3.04
								0.268	3.84							0.00268	3
								0.272	3.92							0.00272	3.02
								0.276	3.8							0.00276	3.02
								0.28	3.92							0.0028	2.98
								0.284	3.82							0.00284	3.02
								0.288	3.84							0.00288	3.02
								0.292	3.82							0.00292	3
								0.296	3.86							0.00296	3.02
								0.3	3.86							0.003	3
								0.304	3.86							0.00304	3
								0.308	3.9							0.00308	3
								0.312	3.8							0.00312	3
								0.316	3.9							0.00316	3
								0.32	3.88							0.0032	2.96
								0.324	3.86							0.00324	3
								0.328	3.82							0.00328	2.98
								0.332	3.84							0.00332	2.96
								0.336	3.96							0.00336	2.94
								0.34	3.9							0.0034	2.96
								0.344	3.88							0.00344	2.96
								0.348	3.7							0.00348	2.92
								0.352	3.92							0.00352	2.94
								0.356	3.88							0.00356	2.94
								0.36	3.82							0.0036	2.92
								0.364	3.84							0.00364	2.94
								0.368	3.88							0.00368	2.92
								0.372	3.88							0.00372	2.92
								0.376	3.84							0.00376	2.94
								0.38	3.9							0.0038	2.92
								0.384	3.82							0.00384	2.92
								0.388	3.88							0.00388	2.92
								0.392	3.82							0.00392	2.9
								0.396	3.82							0.00396	2.9
								0.4	3.92							0.004	2.9
								0.404	3.78							0.00404	2.88
								0.408	3.92							0.00408	2.9
								0.412	3.86							0.00412	2.9
								0.416	3.9							0.00416	2.88
								0.42	3.82							0.0042	2.86
								0.424	3.8							0.00424	2.88
								0.428	3.9							0.00428	2.88
								0.432	3.92							0.00432	2.84
								0.436	3.9							0.00436	2.86
								0.44	3.82							0.0044	2.86
								0.444	3.88							0.00444	2.86
								0.448	3.86							0.00448	2.86
								0.452	3.88							0.00452	2.84
								0.456	3.84							0.00456	2.82
								0.46	3.86							0.0046	2.84
								0.464	3.86							0.00464	2.82
								0.468	3.86							0.00468	2.84
								0.472	3.88							0.00472	2.8
								0.476	3.82							0.00476	2.78
								0.48	3.9							0.0048	2.78
								0.484	3.78							0.00484	2.8
								0.488	3.9							0.00488	2.8
								0.492	3.5							0.00492	2.74
								0.496	2.62							0.00496	2.78
								0.5	2							0.005	2.76
								0.504	1.9							0.00504	2.76
								0.508	1.96							0.00508	2.74
								0.512	1.94							0.00512	2.74
								0.516	2.02							0.00516	2.74
								0.52	1.92							0.0052	2.72
								0.524	2							0.00524	2.68
								0.528	1.92							0.00528	2.68
								0.532	1.98							0.00532	2.68
								0.536	2							0.00536	2.68
								0.54	1.94							0.0054	2.64
								0.544	2.02							0.00544	2.64
								0.548	1.88							0.00548	2.64
								0.552	1.96							0.00552	2.64
								0.556	1.9							0.00556	2.62
								0.56	2.04							0.0056	2.62
								0.564	1.98							0.00564	2.58
								0.568	1.96							0.00568	2.6
								0.572	1.98							0.00572	2.58
								0.576	1.94							0.00576	2.56
								0.58	2.06							0.0058	2.56
								0.584	1.82							0.00584	2.54
								0.588	1.88							0.00588	2.56
								0.592	1.96							0.00592	2.54
								0.596	1.98							0.00596	2.52
								0.6	1.98							0.006	2.5
								0.604	1.98							0.00604	2.5
								0.608	2							0.00608	2.48
								0.612	1.9							0.00612	2.48
								0.616	2							0.00616	2.48
								0.62	1.92							0.0062	2.46
								0.624	2.04							0.00624	2.48
								0.628	1.94							0.00628	2.46
								0.632	2							0.00632	2.44
								0.636	1.98							0.00636	2.44
								0.64	1.94							0.0064	2.4
								0.644	2							0.00644	2.4
								0.648	1.96							0.00648	2.4
								0.652	2.02							0.00652	2.38
								0.656	1.88							0.00656	2.36
								0.66	2.04							0.0066	2.32
								0.664	1.94							0.00664	2.34
								0.668	2							0.00668	2.34
								0.672	1.98							0.00672	2.32
								0.676	1.88							0.00676	2.3
								0.68	2.04							0.0068	2.32
								0.684	1.96							0.00684	2.32
								0.688	1.94							0.00688	2.32
								0.692	1.96							0.00692	2.32
								0.696	1.94							0.00696	2.28
								0.7	1.96							0.007	2.3
								0.704	2.02							0.00704	2.3
								0.708	1.96							0.00708	2.3
								0.712	1.92							0.00712	2.26
								0.716	2.06							0.00716	2.26
								0.72	1.88							0.0072	2.28
								0.724	2.04							0.00724	2.26
								0.728	2							0.00728	2.26
								0.732	1.94							0.00732	2.26
								0.736	2.02							0.00736	2.24
								0.74	1.96							0.0074	2.28
								0.744	1.98							0.00744	2.3
								0.748	1.92							0.00748	2.28
								0.752	2.02							0.00752	2.3
								0.756	1.88							0.00756	2.3
								0.76	2.02							0.0076	2.28
								0.764	2.02							0.00764	2.28
								0.768	1.98							0.00768	2.28
								0.772	2.04							0.00772	2.28
								0.776	1.9							0.00776	2.28
								0.78	1.98							0.0078	2.28
								0.784	1.96							0.00784	2.28
								0.788	1.98							0.00788	2.26
								0.792	1.96							0.00792	2.3
								0.796	1.98							0.00796	2.28
								0.8	1.98							0.008	2.28
								0.804	1.94							0.00804	2.32
								0.808	2.04							0.00808	2.3
								0.812	1.92							0.00812	2.32
								0.816	2							0.00816	2.32
								0.82	1.9							0.0082	2.34
								0.824	2							0.00824	2.34
								0.828	2.04							0.00828	2.34
								0.832	1.92							0.00832	2.36
								0.836	2							0.00836	2.36
								0.84	2							0.0084	2.4
								0.844	1.98							0.00844	2.42
								0.848	1.96							0.00848	2.4
								0.852	2.02							0.00852	2.42
								0.856	1.86							0.00856	2.44
								0.86	2.04							0.0086	2.44
								0.864	1.96							0.00864	2.44
								0.868	1.96							0.00868	2.48
								0.872	2.08							0.00872	2.46
								0.876	1.94							0.00876	2.48
								0.88	2							0.0088	2.5
								0.884	1.92							0.00884	2.5
								0.888	2.02							0.00888	2.5
								0.892	1.96							0.00892	2.52
								0.896	2.02							0.00896	2.54
								0.9	1.92							0.009	2.56
								0.904	1.98							0.00904	2.56
								0.908	2.06							0.00908	2.58
								0.912	1.9							0.00912	2.58
								0.916	2							0.00916	2.62
								0.92	1.92							0.0092	2.62
								0.924	2.06							0.00924	2.64
								0.928	1.94							0.00928	2.64
								0.932	2.04							0.00932	2.66
								0.936	1.9							0.00936	2.7
								0.94	1.98							0.0094	2.66
								0.944	2.1							0.00944	2.7
								0.948	1.82							0.00948	2.72
								0.952	2.1							0.00952	2.74
								0.956	1.98							0.00956	2.76
								0.96	1.92							0.0096	2.76
								0.964	2.02							0.00964	2.78
								0.968	2							0.00968	2.82
								0.972	1.96							0.00972	2.8
								0.976	2							0.00976	2.84
								0.98	2.02							0.0098	2.84
								0.984	1.9							0.00984	2.84
								0.988	2.08							0.00988	2.88
								0.992	1.96							0.00992	2.9
								0.996	3.24							0.00996	2.88
								1	3.72							0.01	2.92
								1.004	3.74							0.01004	2.92
								1.008	3.86							0.01008	2.92
								1.012	3.82							0.01012	2.94
								1.016	3.84							0.01016	2.96
								1.02	3.84							0.0102	2.98
								1.024	3.84							0.01024	2.96
								1.028	3.82							0.01028	2.98
								1.032	3.88							0.01032	3.02
								1.036	3.82							0.01036	3.02
								1.04	3.86							0.0104	3
								1.044	3.84							0.01044	3.02
								1.048	3.8							0.01048	3.04
								1.052	3.94							0.01052	3.08
								1.056	3.86							0.01056	3.08
								1.06	3.86							0.0106	3.04
								1.064	3.82							0.01064	3.1
								1.068	3.88							0.01068	3.12
								1.072	3.84							0.01072	3.08
								1.076	3.84							0.01076	3.12
								1.08	3.88							0.0108	3.12
								1.084	3.82							0.01084	3.14
								1.088	4.02							0.01088	3.14
								1.092	3.82							0.01092	3.14
								1.096	3.84							0.01096	3.14
								1.1	3.92							0.011	3.16
								1.104	3.88							0.01104	3.14
								1.108	3.84							0.01108	3.14
								1.112	3.88							0.01112	3.14
								1.116	3.88							0.01116	3.16
								1.12	3.84							0.0112	3.18
								1.124	3.94							0.01124	3.16
								1.128	3.78							0.01128	3.18
								1.132	3.92							0.01132	3.2
								1.136	3.82							0.01136	3.16
								1.14	3.88							0.0114	3.16
								1.144	3.9							0.01144	3.18
								1.148	3.9							0.01148	3.2
								1.152	3.82							0.01152	3.2
								1.156	3.86							0.01156	3.2
								1.16	3.94							0.0116	3.16
								1.164	3.8							0.01164	3.16
								1.168	3.96							0.01168	3.14
								1.172	3.82							0.01172	3.14
								1.176	3.76							0.01176	3.16
								1.18	4							0.0118	3.18
								1.184	3.84							0.01184	3.16
								1.188	3.9							0.01188	3.16
								1.192	3.88							0.01192	3.14
								1.196	3.9							0.01196	3.14
								1.2	3.84							0.012	3.14
								1.204	3.92							0.01204	3.1
								1.208	3.8							0.01208	3.14
								1.212	3.88							0.01212	3.12
								1.216	3.9							0.01216	3.14
								1.22	3.82							0.0122	3.12
								1.224	3.92							0.01224	3.1
								1.228	3.84							0.01228	3.08
								1.232	3.92							0.01232	3.1
								1.236	3.82							0.01236	3.1
								1.24	3.86							0.0124	3.1
								1.244	3.82							0.01244	3.08
								1.248	3.94							0.01248	3.08
								1.252	3.82							0.01252	3.1
								1.256	3.86							0.01256	3.06
								1.26	3.9							0.0126	3.04
								1.264	3.82							0.01264	3.04
								1.268	3.94							0.01268	3.02
								1.272	3.82							0.01272	3.04
								1.276	3.88							0.01276	3.04
								1.28	3.86							0.0128	3.02
								1.284	3.86							0.01284	3
								1.288	3.82							0.01288	3.02
								1.292	3.92							0.01292	3
								1.296	3.88							0.01296	2.98
								1.3	3.82							0.013	3
								1.304	3.96							0.01304	2.98
								1.308	3.78							0.01308	3
								1.312	3.88							0.01312	2.96
								1.316	3.82							0.01316	2.96
								1.32	3.82							0.0132	2.96
								1.324	3.86							0.01324	2.98
								1.328	3.9							0.01328	2.94
								1.332	3.84							0.01332	2.92
								1.336	3.82							0.01336	2.9
								1.34	3.98							0.0134	2.92
								1.344	3.78							0.01344	2.94
								1.348	3.86							0.01348	2.9
								1.352	3.88							0.01352	2.9
								1.356	3.82							0.01356	2.9
								1.36	3.88							0.0136	2.9
								1.364	3.88							0.01364	2.9
								1.368	3.88							0.01368	2.86
								1.372	3.84							0.01372	2.88
								1.376	3.9							0.01376	2.86
								1.38	3.8							0.0138	2.88
								1.384	3.92							0.01384	2.88
								1.388	3.8							0.01388	2.88
								1.392	3.86							0.01392	2.86
								1.396	3.88							0.01396	2.84
								1.4	3.82							0.014	2.84
								1.404	3.94							0.01404	2.84
								1.408	3.8							0.01408	2.86
								1.412	3.86							0.01412	2.84
								1.416	3.86							0.01416	2.82
								1.42	3.88							0.0142	2.86
								1.424	3.76							0.01424	2.84
								1.428	3.84							0.01428	2.82
								1.432	3.9							0.01432	2.84
								1.436	3.84							0.01436	2.78
								1.44	3.92							0.0144	2.82
								1.444	3.82							0.01444	2.8
								1.448	3.84							0.01448	2.8
								1.452	3.84							0.01452	2.78
								1.456	3.88							0.01456	2.8
								1.46	3.76							0.0146	2.8
								1.464	3.92							0.01464	2.78
								1.468	3.82							0.01468	2.78
								1.472	3.82							0.01472	2.78
								1.476	3.9							0.01476	2.76
								1.48	3.78							0.0148	2.78
								1.484	3.9							0.01484	2.72
								1.488	3.82							0.01488	2.7
								1.492	3.48							0.01492	2.76
								1.496	2.56							0.01496	2.7
								1.5	1.98							0.015	2.7
								1.504	1.92							0.01504	2.7
								1.508	1.96							0.01508	2.68
								1.512	2.04							0.01512	2.72
								1.516	1.92							0.01516	2.68
								1.52	1.96							0.0152	2.68
								1.524	1.96							0.01524	2.66
								1.528	2.02							0.01528	2.66
								1.532	1.92							0.01532	2.66
								1.536	2							0.01536	2.64
								1.54	1.92							0.0154	2.64
								1.544	1.98							0.01544	2.62
								1.548	2.04							0.01548	2.6
								1.552	1.98							0.01552	2.58
								1.556	2.04							0.01556	2.58
								1.56	1.94							0.0156	2.56
								1.564	2.02							0.01564	2.58
								1.568	1.92							0.01568	2.56
								1.572	2							0.01572	2.54
								1.576	2.02							0.01576	2.54
								1.58	1.92							0.0158	2.52
								1.584	1.92							0.01584	2.5
								1.588	1.98							0.01588	2.5
								1.592	2.04							0.01592	2.5
								1.596	1.88							0.01596	2.48
								1.6	2.02							0.016	2.46
								1.604	1.92							0.01604	2.46
								1.608	1.96							0.01608	2.46
								1.612	1.98							0.01612	2.42
								1.616	1.98							0.01616	2.42
								1.62	2							0.0162	2.4
								1.624	1.96							0.01624	2.4
								1.628	1.98							0.01628	2.4
								1.632	1.94							0.01632	2.38
								1.636	2.06							0.01636	2.38
								1.64	1.9							0.0164	2.34
								1.644	2							0.01644	2.38
								1.648	1.94							0.01648	2.36
								1.652	1.92							0.01652	2.34
								1.656	2							0.01656	2.34
								1.66	2.02							0.0166	2.34
								1.664	1.94							0.01664	2.32
								1.668	1.96							0.01668	2.32
								1.672	2							0.01672	2.3
								1.676	1.96							0.01676	2.3
								1.68	2							0.0168	2.28
								1.684	1.92							0.01684	2.28
								1.688	1.98							0.01688	2.28
								1.692	1.96							0.01692	2.28
								1.696	1.94							0.01696	2.3
								1.7	2.02							0.017	2.3
								1.704	2							0.01704	2.26
								1.708	1.98							0.01708	2.26
								1.712	1.94							0.01712	2.26
								1.716	2.04							0.01716	2.24
								1.72	1.9							0.0172	2.28
								1.724	1.98							0.01724	2.26
								1.728	1.92							0.01728	2.26
								1.732	2.02							0.01732	2.26
								1.736	2.02							0.01736	2.28
								1.74	1.96							0.0174	2.3
								1.744	2.02							0.01744	2.26
								1.748	1.98							0.01748	2.28
								1.752	1.96							0.01752	2.28
								1.756	1.78							0.01756	2.28
								1.76	2.02							0.0176	2.3
								1.764	1.94							0.01764	2.3
								1.768	2							0.01768	2.3
								1.772	2.02							0.01772	2.3
								1.776	1.96							0.01776	2.3
								1.78	1.98							0.0178	2.32
								1.784	1.92							0.01784	2.3
								1.788	2.04							0.01788	2.32
								1.792	1.94							0.01792	2.36
								1.796	1.92							0.01796	2.34
								1.8	1.96							0.018	2.36
								1.804	1.92							0.01804	2.36
								1.808	1.96							0.01808	2.36
								1.812	1.98							0.01812	2.4
								1.816	1.96							0.01816	2.42
								1.82	1.94							0.0182	2.4
								1.824	2.06							0.01824	2.42
								1.828	1.78							0.01828	2.44
								1.832	2.12							0.01832	2.44
								1.836	1.92							0.01836	2.46
								1.84	1.9							0.0184	2.46
								1.844	1.86							0.01844	2.46
								1.848	2							0.01848	2.5
								1.852	2.06							0.01852	2.52
								1.856	1.92							0.01856	2.52
								1.86	2							0.0186	2.52
								1.864	1.98							0.01864	2.54
								1.868	2							0.01868	2.56
								1.872	1.9							0.01872	2.58
								1.876	2.02							0.01876	2.6
								1.88	1.98							0.0188	2.58
								1.884	1.96							0.01884	2.6
								1.888	1.94							0.01888	2.62
								1.892	2							0.01892	2.66
								1.896	2.08							0.01896	2.66
								1.9	1.86							0.019	2.68
								1.904	2							0.01904	2.66
								1.908	1.92							0.01908	2.68
								1.912	2							0.01912	2.72
								1.916	1.98							0.01916	2.72
								1.92	2							0.0192	2.74
								1.924	1.88							0.01924	2.72
								1.928	2.18							0.01928	2.76
								1.932	2							0.01932	2.76
								1.936	1.94							0.01936	2.78
								1.94	2.1							0.0194	2.78
								1.944	1.86							0.01944	2.78
								1.948	1.9							0.01948	2.8
								1.952	1.84							0.01952	2.84
								1.956	2.08							0.01956	2.84
								1.96	2							0.0196	2.84
								1.964	2.02							0.01964	2.86
								1.968	1.94							0.01968	2.88
								1.972	2.02							0.01972	2.88
								1.976	2							0.01976	2.9
								1.98	1.94							0.0198	2.92
								1.984	2.02							0.01984	2.92
								1.988	1.88							0.01988	2.92
								1.992	2.08							0.01992	2.94
								1.996	3.28							0.01996	2.94
								2	3.78							0.02	2.96
								2.004	3.72							0.02004	2.98
								2.008	3.6							0.02008	2.98
								2.012	3.64							0.02012	3
								2.016	3.86							0.02016	3
								2.02	4							0.0202	3.02
								2.024	3.86							0.02024	3.04
								2.028	3.88							0.02028	3.04
								2.032	3.74							0.02032	3.04
								2.036	3.94							0.02036	3.04
								2.04	3.96							0.0204	3.06
								2.044	3.96							0.02044	3.08
								2.048	3.76							0.02048	3.06
								2.052	3.72							0.02052	3.1
								2.056	3.74							0.02056	3.1
								2.06	3.82							0.0206	3.08
								2.064	4.04							0.02064	3.06
								2.068	3.92							0.02068	3.1
								2.072	3.84							0.02072	3.1
								2.076	3.78							0.02076	3.1
								2.08	3.86							0.0208	3.12
								2.084	4.06							0.02084	3.14
								2.088	4.1							0.02088	3.12
								2.092	3.78							0.02092	3.14
								2.096	3.76							0.02096	3.16
								2.1	3.82							0.021	3.16
								2.104	3.82							0.02104	3.16
								2.108	3.98							0.02108	3.14
								2.112	3.8							0.02112	3.18
								2.116	3.96							0.02116	3.18
								2.12	3.86							0.0212	3.16
								2.124	3.86							0.02124	3.18
								2.128	3.88							0.02128	3.16
								2.132	3.92							0.02132	3.18
								2.136	3.9							0.02136	3.2
								2.14	3.86							0.0214	3.16
								2.144	3.9							0.02144	3.18
								2.148	3.92							0.02148	3.16
								2.152	3.92							0.02152	3.22
								2.156	3.76							0.02156	3.2
								2.16	3.9							0.0216	3.18
								2.164	3.88							0.02164	3.22
								2.168	3.92							0.02168	3.22
								2.172	3.74							0.02172	3.2
								2.176	3.88							0.02176	3.2
								2.18	3.9							0.0218	3.2
								2.184	3.94							0.02184	3.16
								2.188	3.92							0.02188	3.16
								2.192	3.74							0.02192	3.2
								2.196	3.98							0.02196	3.18
								2.2	3.76							0.022	3.18
								2.204	3.78							0.02204	3.18
								2.208	3.8							0.02208	3.14
								2.212	3.9							0.02212	3.18
								2.216	3.88							0.02216	3.18
								2.22	3.92							0.0222	3.12
								2.224	3.84							0.02224	3.14
								2.228	3.82							0.02228	3.12
								2.232	3.94							0.02232	3.14
								2.236	3.8							0.02236	3.12
								2.24	3.94							0.0224	3.1
								2.244	3.8							0.02244	3.12
								2.248	3.92							0.02248	3.08
								2.252	3.96							0.02252	3.1
								2.256	3.86							0.02256	3.1
								2.26	3.7							0.0226	3.06
								2.264	3.68							0.02264	3.06
								2.268	3.88							0.02268	3.08
								2.272	3.9							0.02272	3.04
								2.276	4.02							0.02276	3.06
								2.28	3.82							0.0228	3.04
								2.284	3.9							0.02284	3.02
								2.288	3.9							0.02288	3.04
								2.292	3.88							0.02292	3
								2.296	3.76							0.02296	3.02
								2.3	3.82							0.023	3
								2.304	3.9							0.02304	2.98
								2.308	4							0.02308	2.98
								2.312	3.94							0.02312	2.96
								2.316	3.8							0.02316	2.96
								2.32	3.9							0.0232	2.96
								2.324	3.84							0.02324	2.94
								2.328	4							0.02328	2.92
								2.332	3.96							0.02332	2.92
								2.336	3.88							0.02336	2.92
								2.34	3.84							0.0234	2.9
								2.344	4.1							0.02344	2.9
								2.348	3.86							0.02348	2.86
								2.352	3.72							0.02352	2.88
								2.356	3.86							0.02356	2.86
								2.36	3.82							0.0236	2.86
								2.364	3.92							0.02364	2.82
								2.368	3.88							0.02368	2.84
								2.372	3.9							0.02372	2.84
								2.376	3.76							0.02376	2.86
								2.38	4							0.0238	2.82
								2.384	3.78							0.02384	2.8
								2.388	3.82							0.02388	2.82
								2.392	3.98							0.02392	2.82
								2.396	3.82							0.02396	2.78
								2.4	3.94							0.024	2.76
								2.404	3.82							0.02404	2.76
								2.408	3.92							0.02408	2.76
								2.412	3.86							0.02412	2.76
								2.416	3.86							0.02416	2.76
								2.42	3.72							0.0242	2.76
								2.424	3.92							0.02424	2.74
								2.428	3.8							0.02428	2.72
								2.432	3.76							0.02432	2.7
								2.436	4.06							0.02436	2.72
								2.44	3.82							0.0244	2.72
								2.444	3.86							0.02444	2.7
								2.448	3.88							0.02448	2.72
								2.452	3.82							0.02452	2.66
								2.456	3.76							0.02456	2.68
								2.46	3.88							0.0246	2.66
								2.464	3.82							0.02464	2.64
								2.468	3.98							0.02468	2.66
								2.472	3.88							0.02472	2.64
								2.476	3.82							0.02476	2.62
								2.48	3.88							0.0248	2.6
								2.484	3.88							0.02484	2.58
								2.488	3.84							0.02488	2.62
								2.492	3.4							0.02492	2.62
								2.496	2.6							0.02496	2.58
								2.5	1.88							0.025	2.58
								2.504	2.06							0.02504	2.58
								2.508	1.94							0.02508	2.58
								2.512	1.9							0.02512	2.56
								2.516	1.84							0.02516	2.56
								2.52	1.84							0.0252	2.54
								2.524	2.04							0.02524	2.52
								2.528	2.08							0.02528	2.5
								2.532	2							0.02532	2.5
								2.536	1.82							0.02536	2.5
								2.54	2.04							0.0254	2.48
								2.544	1.9							0.02544	2.48
								2.548	1.96							0.02548	2.48
								2.552	2.08							0.02552	2.46
								2.556	2.18							0.02556	2.44
								2.56	2.02							0.0256	2.48
								2.564	1.88							0.02564	2.42
								2.568	1.9							0.02568	2.42
								2.572	2.04							0.02572	2.4
								2.576	1.94							0.02576	2.44
								2.58	1.84							0.0258	2.4
								2.584	1.9							0.02584	2.4
								2.588	1.9							0.02588	2.4
								2.592	2.2							0.02592	2.36
								2.596	2.12							0.02596	2.38
								2.6	2							0.026	2.38
								2.604	1.88							0.02604	2.38
								2.608	1.9							0.02608	2.36
								2.612	1.98							0.02612	2.36
								2.616	2							0.02616	2.36
								2.62	1.94							0.0262	2.34
								2.624	1.98							0.02624	2.36
								2.628	2.06							0.02628	2.34
								2.632	1.86							0.02632	2.34
								2.636	2							0.02636	2.32
								2.64	1.84							0.0264	2.34
								2.644	2.02							0.02644	2.3
								2.648	1.9							0.02648	2.3
								2.652	1.98							0.02652	2.32
								2.656	2							0.02656	2.28
								2.66	2.04							0.0266	2.3
								2.664	1.98							0.02664	2.3
								2.668	1.78							0.02668	2.28
								2.672	2.16							0.02672	2.28
								2.676	2							0.02676	2.28
								2.68	1.96							0.0268	2.3
								2.684	1.92							0.02684	2.3
								2.688	2.02							0.02688	2.26
								2.692	1.96							0.02692	2.26
								2.696	2.04							0.02696	2.26
								2.7	1.94							0.027	2.26
								2.704	1.84							0.02704	2.24
								2.708	2.08							0.02708	2.26
								2.712	2.02							0.02712	2.24
								2.716	2.06							0.02716	2.28
								2.72	2							0.0272	2.28
								2.724	1.98							0.02724	2.26
								2.728	1.8							0.02728	2.28
								2.732	2.02							0.02732	2.28
								2.736	1.98							0.02736	2.28
								2.74	2.04							0.0274	2.28
								2.744	1.96							0.02744	2.28
								2.748	1.94							0.02748	2.3
								2.752	1.94							0.02752	2.3
								2.756	1.96							0.02756	2.3
								2.76	2.06							0.0276	2.3
								2.764	1.96							0.02764	2.32
								2.768	1.94							0.02768	2.32
								2.772	1.8							0.02772	2.32
								2.776	1.98							0.02776	2.32
								2.78	2.06							0.0278	2.36
								2.784	2.02							0.02784	2.34
								2.788	1.94							0.02788	2.36
								2.792	1.96							0.02792	2.36
								2.796	2.08							0.02796	2.38
								2.8	1.86							0.028	2.36
								2.804	1.86							0.02804	2.38
								2.808	1.82							0.02808	2.38
								2.812	2.08							0.02812	2.44
								2.816	1.96							0.02816	2.4
								2.82	2.08							0.0282	2.42
								2.824	1.9							0.02824	2.44
								2.828	1.98							0.02828	2.44
								2.832	1.98							0.02832	2.46
								2.836	1.98							0.02836	2.46
								2.84	1.98							0.0284	2.48
								2.844	1.96							0.02844	2.46
								2.848	2							0.02848	2.48
								2.852	2.06							0.02852	2.48
								2.856	2.02							0.02856	2.5
								2.86	1.88							0.0286	2.54
								2.864	1.96							0.02864	2.52
								2.868	1.96							0.02868	2.52
								2.872	2.04							0.02872	2.54
								2.876	1.94							0.02876	2.58
								2.88	2							0.0288	2.58
								2.884	1.94							0.02884	2.64
								2.888	2.02							0.02888	2.6
								2.892	1.98							0.02892	2.62
								2.896	1.92							0.02896	2.64
								2.9	2.12							0.029	2.64
								2.904	1.88							0.02904	2.66
								2.908	1.94							0.02908	2.7
								2.912	2							0.02912	2.7
								2.916	2.04							0.02916	2.7
								2.92	1.88							0.0292	2.7
								2.924	2.02							0.02924	2.72
								2.928	2							0.02928	2.72
								2.932	1.94							0.02932	2.72
								2.936	2.06							0.02936	2.74
								2.94	1.92							0.0294	2.76
								2.944	1.98							0.02944	2.78
								2.948	2.04							0.02948	2.78
								2.952	2							0.02952	2.82
								2.956	1.92							0.02956	2.78
								2.96	2.06							0.0296	2.82
								2.964	1.9							0.02964	2.84
								2.968	2.02							0.02968	2.82
								2.972	1.98							0.02972	2.86
								2.976	1.92							0.02976	2.86
								2.98	1.94							0.0298	2.86
								2.984	2							0.02984	2.86
[truncated: 503 more rows]

## Sheet: Figure 6
6e PL					6f Raman			6g I-V					6h I-t
wavelength	intensity	wavelength	intensity		Raman shift	intensity		Vd	Id	Vd	Id		time	current	time	current
nm	a.u.	nm	a.u.		cm-1	a.u.		V	x10000 uA	V	uA		s	uA	s	uA
600	2376	600	794.572		50.0299	449.08		-1	-1.33893	-1	-15.074		0	0.08233	0	0.8972
601	1916.22	601	552.489		50.8122	451.2		-0.98	-1.31209	-0.98	-14.7728		0.022	0.06055	0.022	0.69284
602	2819.18	602	705.406		51.5944	450.32		-0.96	-1.28669	-0.96	-14.4913		0.044	0.06232	0.044	0.63716
603	2258.81	603	1834.91		52.3765	451.16		-0.94	-1.2646	-0.94	-14.2003		0.066	0.08471	0.066	0.596
604	1397.71	604	839.139		53.1585	450.96		-0.92	-1.24196	-0.92	-13.9387		0.088	0.06991	0.088	0.45026
605	2489.79	605	693.048		53.9404	450.12		-0.9	-1.22014	-0.9	-13.6556		0.11	0.07282	0.11	0.41738
606	1639.81	606	544.04		54.7222	451.48		-0.88	-1.19569	-0.88	-13.3998		0.132	0.04625	0.132	0.44636
607	2427	607	1483.09		55.5039	450.28		-0.86	-1.16957	-0.86	-13.1582		0.154	0.0484	0.154	0.3638
608	1731.19	608	400.175		56.2855	451.36		-0.84	-1.1466	-0.84	-12.8784		0.176	0.06591	0.176	0.39308
609	1724.67	609	1193.57		57.0669	450.12		-0.82	-1.11671	-0.82	-12.5838		0.198	0.04021	0.198	0.41504
610	2092.26	610	525.328		57.8483	450.24		-0.8	-1.09334	-0.8	-12.3032		0.22	0.05131	0.22	0.39704
611	1941.84	611	1164.93		58.6296	450.68		-0.78	-1.06576	-0.78	-12.0136		0.242	0.05796	0.242	0.36338
612	1537.04	612	388.238		59.4107	449.96		-0.76	-1.0399	-0.76	-11.6975		0.264	0.03679	0.264	0.32438
613	1923.33	613	644.021		60.1918	451.2		-0.74	-1.01256	-0.74	-11.4054		0.286	0.05515	0.286	0.22106
614	2158.52	614	1023.37		60.9727	450.32		-0.72	-0.98573	-0.72	-11.0994		0.308	0.04313	0.308	0.30326
615	2535.72	615	1276.72		61.7535	450.88		-0.7	-0.96245	-0.7	-10.8093		0.33	0.02872	0.33	0.32114
616	2287.47	616	1272.44		62.5343	450.88		-0.68	-0.93482	-0.68	-10.5185		0.352	0.04859	0.352	0.33236
617	8609.68	617	2158.34		63.3149	451.08		-0.66	-0.90835	-0.66	-10.2294		0.374	0.06268	0.374	0.20012
618	19348.8	618	4580.51		64.0954	450.44		-0.64	-0.88169	-0.64	-9.93116		0.396	0.04483	0.396	0.21818
619	39159.4	619	9970.27		64.8758	451.2		-0.62	-0.85658	-0.62	-9.62557		0.418	0.03773	0.418	0.15452
620	49180.3	620	13837.6		65.6561	451.16		-0.6	-0.82929	-0.6	-9.32971		0.44	0.04475	0.44	0.13436
621	43486.1	621	13883.8		66.4363	450.68		-0.58	-0.80221	-0.58	-9.03883		0.462	0.03958	0.462	0.13874
622	26751.9	622	8298.79		67.2164	449.96		-0.56	-0.77631	-0.56	-8.7247		0.484	0.03569	0.484	0.21464
623	9196.13	623	4422.21		67.9964	450.92		-0.54	-0.74941	-0.54	-8.46403		0.506	0.03287	0.506	0.26546
624	2880.12	624	1320.04		68.7763	450.36		-0.52	-0.72309	-0.52	-8.1255		0.528	0.03751	0.528	0.22484
625	2242.78	625	932.08		69.556	450.72		-0.5	-0.69609	-0.5	-7.83416		0.55	0.03751	0.55	0.25088
626	1596.03	626	267.077		70.3357	450.36		-0.48	-0.66849	-0.48	-7.51876		0.572	0.03695	0.572	0.27518
627	4032.56	627	270.031		71.1153	450.64		-0.46	-0.64201	-0.46	-7.23058		0.594	0.02021	0.594	0.23258
628	1772.46	628	409.906		71.8947	452.16		-0.44	-0.61582	-0.44	-6.93481		0.616	0.02029	0.616	0.1916
629	2628.15	629	555.789		72.6741	450.48		-0.42	-0.58656	-0.42	-6.61438		0.638	0.05384	0.638	0.137
630	2661.39	630	563.046		73.4533	451.96		-0.4	-0.5608	-0.4	-6.31429		0.66	0.04258	0.66	0.11582
631	3690.67	631	714.108		74.2325	450		-0.38	-0.53198	-0.38	-6.00859		0.682	0.03295	0.682	0.1046
632	4457.04	632	1744.21		75.0115	450.96		-0.36	-0.50505	-0.36	-5.7079		0.704	0.02153	0.704	0.14246
633	3803	633	1029.18		75.7904	450.96		-0.34	-0.47668	-0.34	-5.37228		0.726	0.0509	0.726	0.1571
634	3117.54	634	1638.75		76.5692	451.8		-0.32	-0.44993	-0.32	-5.08199		0.748	0.03522	0.748	0.15956
635	2867.47	635	1063.47		77.3479	450.92		-0.3	-0.42128	-0.3	-4.75962		0.77	0.05282	0.77	0.17252
636	2926.09	636	1229.9		78.1265	450.92		-0.28	-0.3941	-0.28	-4.45841		0.792	0.0409	0.792	0.1991
637	4194.53	637	1253.17		78.9051	451.04		-0.26	-0.36605	-0.26	-4.13826		0.814	0.04663	0.814	0.2249
638	6325.9	638	1277.93		79.6834	450.6		-0.24	-0.3389	-0.24	-3.8251		0.836	0.05007	0.836	0.23906
639	5489.3	639	1457.79		80.4617	451.68		-0.22	-0.31078	-0.22	-3.51433		0.858	0.03282	0.858	0.10754
640	4920.65	640	988.135		81.2399	452.12		-0.2	-0.28266	-0.2	-3.20004		0.88	0.03976	0.88	0.11006
641	5195.99	641	1518.07		82.018	450.6		-0.18	-0.25442	-0.18	-2.87358		0.902	0.05213	0.902	0.17774
642	3913.72	642	1029.24		82.796	451.64		-0.16	-0.22688	-0.16	-2.55733		0.924	0.06851	0.924	0.21092
643	3134.17	643	3165.8		83.5739	451.44		-0.14	-0.19834	-0.14	-2.24286		0.946	0.05728	0.946	0.23702
644	3032.58	644	1609.99		84.3516	451.2		-0.12	-0.17005	-0.12	-1.92736		0.968	0.04659	0.968	0.28346
645	3807.25	645	1828.93		85.1293	451		-0.1	-0.14178	-0.1	-1.60717		0.99	0.0482	0.99	0.3665
646	1664.38	646	1120.37		85.9068	452.16		-0.08	-0.1134	-0.08	-1.2847		1.012	0.0366	1.012	0.21878
647	3790.51	647	762.094		86.6843	452.32		-0.06	-0.08512	-0.06	-0.96582		1.034	0.03021	1.034	0.20432
648	1928.87	648	975.916		87.4616	452.24		-0.04	-0.05656	-0.04	-0.64519		1.056	0.04626	1.056	0.18554
649	2171.54	649	1000.38		88.2389	452.04		-0.02	-0.02807	-0.02	-0.32311		1.078	0.03021	1.078	0.2006
650	2220.91	650	817.665		89.016	452.08		0	0.000540486	0	-0.000243828		1.1	0.03262	1.1	0.25076
					89.793	453.12		0.02	0.02914	0.02	0.32315		1.122	0.03649	1.122	0.22904
					90.57	452.28		0.04	0.05773	0.04	0.64654		1.144	0.01731	1.144	0.21164
					91.3468	452.36		0.06	0.0865	0.06	0.97002		1.166	0.03414	1.166	0.22748
					92.1235	452.4		0.08	0.11518	0.08	1.29374		1.188	0.04997	1.188	0.2075
					92.9001	453.44		0.1	0.14404	0.1	1.61915		1.21	0.03388	1.21	0.24386
					93.6766	452.72		0.12	0.17273	0.12	1.94555		1.232	0.07869	1.232	0.26144
					94.453	452.92		0.14	0.2018	0.14	2.27579		1.254	0.05509	1.254	0.20072
					95.2293	451.56		0.16	0.23072	0.16	2.60008		1.276	0.04095	1.276	0.25694
					96.0055	451.8		0.18	0.25967	0.18	2.93278		1.298	0.06084	1.298	0.17234
					96.7815	451.6		0.2	0.2888	0.2	3.26036		1.32	0.04522	1.32	0.31742
					97.5575	451.24		0.22	0.31805	0.22	3.59574		1.342	0.04367	1.342	0.32606
					98.3334	452.68		0.24	0.3472	0.24	3.9143		1.364	0.08548	1.364	0.31214
					99.1092	452.24		0.26	0.37619	0.26	4.2418		1.386	0.05169	1.386	0.32462
					99.8848	451.56		0.28	0.4059	0.28	4.56982		1.408	0.04442	1.408	0.30926
					100.66	453.28		0.3	0.43579	0.3	4.90321		1.43	0.05359	1.43	0.2489
					101.436	452.12		0.32	0.46531	0.32	5.23487		1.452	0.062	1.452	0.20348
					102.211	452.04		0.34	0.49463	0.34	5.57107		1.474	0.05288	1.474	0.30398
					102.986	452.04		0.36	0.52373	0.36	5.92058		1.496	0.06608	1.496	0.28862
					103.762	452.56		0.38	0.55337	0.38	6.26425		1.518	0.06057	1.518	0.31826
					104.537	451.32		0.4	0.58341	0.4	6.59302		1.54	0.04861	1.54	0.3122
					105.312	451.84		0.42	0.61281	0.42	6.91609		1.562	0.07003	1.562	0.3404
					106.086	451.8		0.44	0.6428	0.44	7.27127		1.584	0.0406	1.584	0.37478
					106.861	452.52		0.46	0.67481	0.46	7.60369		1.606	0.06659	1.606	0.34052
					107.636	453.68		0.48	0.70303	0.48	7.9553		1.628	0.0527	1.628	0.48434
					108.41	452.68		0.5	0.73246	0.5	8.28947		1.65	0.09045	1.65	0.50144
					109.185	452.8		0.52	0.76194	0.52	8.63196		1.672	0.05672	1.672	0.55358
					109.959	453.12		0.54	0.79291	0.54	8.96892		1.694	0.06593	1.694	0.51458
					110.733	454.12		0.56	0.8241	0.56	9.31771		1.716	0.05565	1.716	0.53648
					111.507	455.52		0.58	0.8542	0.58	9.66994		1.738	0.04115	1.738	0.5675
					112.281	456.72		0.6	0.88425	0.6	10.0153		1.76	0.05355	1.76	0.59978
					113.055	457.92		0.62	0.91516	0.62	10.3585		1.782	0.06243	1.782	0.56042
					113.829	459.4		0.64	0.94576	0.64	10.6848		1.804	0.0369	1.804	0.37712
					114.602	461.96		0.66	0.97698	0.66	11.0305		1.826	0.06476	1.826	0.28268
					115.376	462.6		0.68	1.00669	0.68	11.3607		1.848	0.03838	1.848	0.36218
					116.15	464.08		0.7	1.0374	0.7	11.7264		1.87	0.04104	1.87	0.3245
					116.923	468.76		0.72	1.06691	0.72	12.0464		1.892	0.04472	1.892	0.3548
					117.696	470.04		0.74	1.09728	0.74	12.3743		1.914	0.0476	1.914	0.37064
					118.469	469.84		0.76	1.1283	0.76	12.7257		1.936	0.03621	1.936	0.36512
					119.242	470.32		0.78	1.15924	0.78	13.1241		1.958	0.0457	1.958	0.36626
					120.015	471.08		0.8	1.1907	0.8	13.4425		1.98	0.04986	1.98	0.39722
					120.788	470.56		0.82	1.22254	0.82	13.7962		2.002	0.06046	2.002	0.41456
					121.561	471.24		0.84	1.25209	0.84	14.192		2.024	0.05951	2.024	0.3251
					122.333	469.84		0.86	1.28249	0.86	14.5225		2.046	0.05141	2.046	0.37694
					123.106	466.96		0.88	1.31437	0.88	14.8666		2.068	0.06532	2.068	0.42698
					123.878	467.28		0.9	1.35047	0.9	15.2059		2.09	0.05388	2.09	0.30572
					124.651	465.88		0.92	1.37621	0.92	15.5549		2.112	0.0552	2.112	0.38276
					125.423	463.28		0.94	1.40769	0.94	15.9352		2.134	0.04987	2.134	0.40652
					126.195	463.36		0.96	1.44353	0.96	16.2548		2.156	0.07048	2.156	0.43154
					126.967	464.08		0.98	1.47294	0.98	16.639		2.178	0.05757	2.178	0.39224
					127.739	462.12		1	1.50276	1	17.0129		2.2	0.07104	2.2	0.33824
					128.511	460.88							2.222	0.05389	2.222	0.49172
					129.282	459.64							2.244	0.06032	2.244	0.383
					130.054	459.4							2.266	0.07645	2.266	0.39248
					130.826	457.52							2.288	0.07545	2.288	0.33716
					131.597	458.24							2.31	0.06078	2.31	0.4478
					132.368	456.56							2.332	0.05815	2.332	0.52268
					133.139	456.2							2.354	0.05811	2.354	0.47582
					133.91	457.36							2.376	0.05425	2.376	0.4424
					134.681	456.2							2.398	0.05475	2.398	0.48584
					135.452	457.72							2.42	0.04708	2.42	0.41504
					136.223	458.36							2.442	0.0487	2.442	0.45812
					136.994	460.56							2.464	0.04956	2.464	0.12896
					137.764	460.56							2.486	0.39147	2.486	15.6724
					138.535	461.36							2.508	1.45706	2.508	15.7516
					139.305	461.84							2.53	1.5203	2.53	15.7477
					140.075	460.44							2.552	1.49143	2.552	15.7946
					140.845	461.16							2.574	1.51195	2.574	16.096
					141.615	459.2							2.596	1.56422	2.596	15.9408
					142.385	458.24							2.618	1.52726	2.618	15.916
					143.155	455.64							2.64	1.45813	2.64	15.8418
					143.925	453.96							2.662	1.49297	2.662	15.8252
					144.695	454.64							2.684	1.49969	2.684	15.8014
					145.464	453.92							2.706	1.52057	2.706	15.8697
					146.233	453.44							2.728	1.55749	2.728	15.741
					147.003	453.28							2.75	1.55772	2.75	15.6397
					147.772	453.2							2.772	1.43248	2.772	15.5979
					148.541	452.56							2.794	1.51829	2.794	15.877
					149.31	451.88							2.816	1.5059	2.816	15.8931
					150.079	452.4							2.838	1.53999	2.838	15.7999
					150.848	451.2							2.86	1.52371	2.86	15.7646
					151.616	452.48							2.882	1.46519	2.882	15.8246
					152.385	450.92							2.904	1.47259	2.904	15.7247
					153.154	450.16							2.926	1.51553	2.926	15.7711
					153.922	451.04							2.948	1.54098	2.948	15.7519
					154.69	451.08							2.97	1.51977	2.97	15.8284
					155.458	450.68							2.992	1.53845	2.992	15.9589
					156.226	451.08							3.014	1.5336	3.014	15.9989
					156.994	450.72							3.036	1.58644	3.036	16.1763
					157.762	450.36							3.058	1.55493	3.058	16.0021
					158.53	451.88							3.08	1.5897	3.08	16.0225
					159.298	450							3.102	1.52811	3.102	15.8498
					160.065	450.52							3.124	1.57398	3.124	15.7434
					160.833	452.12							3.146	1.56764	3.146	15.8216
					161.6	451.08							3.168	1.54096	3.168	16.0224
					162.367	450.64							3.19	1.53782	3.19	15.872
					163.134	451.4							3.212	1.54317	3.212	15.8304
					163.901	451.08							3.234	1.55866	3.234	15.9436
					164.668	449.84							3.256	1.59775	3.256	15.9225
					165.435	451.56							3.278	1.54522	3.278	15.9567
					166.202	450.92							3.3	1.54296	3.3	16.0384
					166.969	450.4							3.322	1.60414	3.322	16.0009
					167.735	451.24							3.344	1.57161	3.344	15.8843
					168.502	449.4							3.366	1.55239	3.366	15.8329
					169.268	450.76							3.388	1.56818	3.388	15.7425
					170.034	450.92							3.41	1.58189	3.41	15.948
					170.8	451.84							3.432	1.56785	3.432	16.063
					171.566	450.44							3.454	1.58415	3.454	16.0235
					172.332	451.16							3.476	1.60268	3.476	15.8086
					173.098	450.6							3.498	1.5524	3.498	15.6393
					173.864	451.36							3.52	1.56347	3.52	15.7923
					174.629	451.56							3.542	1.58447	3.542	15.9213
					175.395	451.44							3.564	1.59643	3.564	15.9647
					176.16	451.08							3.586	1.5603	3.586	15.8962
					176.926	452.36							3.608	1.57056	3.608	15.9676
					177.691	451.4							3.63	1.58799	3.63	15.8422
					178.456	451.12							3.652	1.5807	3.652	15.8077
					179.221	451.28							3.674	1.60555	3.674	15.9801
					179.986	450.6							3.696	1.60057	3.696	16.1423
					180.75	451							3.718	1.63976	3.718	15.86
					181.515	450.8							3.74	1.63925	3.74	16.0021
					182.28	449.64							3.762	1.61962	3.762	15.7596
					183.044	450.32							3.784	1.58319	3.784	15.797
					183.809	449.48							3.806	1.60306	3.806	15.8215
					184.573	449.48							3.828	1.55404	3.828	15.9522
					185.337	450.2							3.85	1.578	3.85	15.8849
					186.101	450.08							3.872	1.59509	3.872	15.9384
					186.865	450.2							3.894	1.58865	3.894	15.9926
					187.629	449.44							3.916	1.62484	3.916	15.9676
					188.393	449.72							3.938	1.62429	3.938	15.9577
					189.156	450.44							3.96	1.59871	3.96	16.1602
					189.92	450							3.982	1.56676	3.982	16.1888
					190.683	449.4							4.004	1.58334	4.004	16.0011
					191.447	449.8							4.026	1.54869	4.026	15.9648
					192.21	449.88							4.048	1.61075	4.048	16.0185
					192.973	449							4.07	1.56376	4.07	15.9829
					193.736	449.88							4.092	1.57724	4.092	16.0543
					194.499	449.48							4.114	1.62672	4.114	15.9609
					195.262	449.36							4.136	1.59335	4.136	15.9314
					196.025	449.76							4.158	1.55893	4.158	16.0048
					196.787	450.52							4.18	1.57104	4.18	16.0029
					197.55	449.68							4.202	1.61638	4.202	15.9603
					198.312	449.68							4.224	1.59747	4.224	16.2055
					199.075	449.24							4.246	1.54842	4.246	16.2359
					199.837	449.48							4.268	1.61122	4.268	16.1453
					200.599	450.32							4.29	1.61168	4.29	16.3459
					201.361	449.08							4.312	1.64341	4.312	16.008
					202.123	448.84							4.334	1.58332	4.334	16.0934
					202.885	448.88							4.356	1.54722	4.356	16.0974
					203.647	450.4							4.378	1.54832	4.378	16.1076
					204.408	449.04							4.4	1.59301	4.4	16.3793
					205.17	449.04							4.422	1.57147	4.422	16.1839
					205.931	449.08							4.444	1.62952	4.444	16.2704
					206.693	449.6							4.466	1.55413	4.466	16.0934
					207.454	449.04							4.488	1.56818	4.488	16.1885
					208.215	448.68							4.51	1.58286	4.51	16.2377
					208.976	450							4.532	1.58948	4.532	16.3036
					209.737	449.08							4.554	1.58525	4.554	16.337
					210.498	449.52							4.576	1.58886	4.576	16.2313
					211.259	448.84							4.598	1.58063	4.598	16.2258
					212.019	448.92							4.62	1.59517	4.62	15.9277
					212.78	448.72							4.642	1.61148	4.642	16.0188
					213.54	449.88							4.664	1.63634	4.664	16.1187
					214.3	449.16							4.686	1.60379	4.686	16.2976
					215.061	449.2							4.708	1.57002	4.708	16.1256
					215.821	449							4.73	1.64671	4.73	15.9936
					216.581	449.04							4.752	1.61411	4.752	16.1391
					217.341	449.04							4.774	1.61881	4.774	16.0884
					218.1	450.04							4.796	1.66953	4.796	15.9715
					218.86	449.92							4.818	1.63553	4.818	16.0008
					219.62	449.04							4.84	1.62244	4.84	15.8371
					220.379	449.68							4.862	1.6869	4.862	16.0518
					221.139	449.88							4.884	1.64198	4.884	16.1442
					221.898	448.8							4.906	1.6305	4.906	15.8356
					222.657	449.72							4.928	1.67425	4.928	16.1616
					223.416	449.12							4.95	1.65586	4.95	16.1586
					224.175	449.4							4.972	1.64165	4.972	6.28646
					224.934	449.32							4.994	0.25328	4.994	0.69122
					225.693	448.72							5.016	0.06562	5.016	0.56114
					226.452	449.92							5.038	0.05547	5.038	0.5039
					227.21	449.24							5.06	0.04485	5.06	0.4316
					227.969	449.8							5.082	0.0369	5.082	0.34172
					228.727	450.32							5.104	0.04208	5.104	0.37544
					229.486	449.08							5.126	0.04208	5.126	0.24134
					230.244	449.84							5.148	0.06035	5.148	0.25256
					231.002	450.6							5.17	0.04115	5.17	0.26504
					231.76	448.56							5.192	0.03994	5.192	0.22046
					232.518	447.92							5.214	0.03391	5.214	0.09128
					233.276	449.8							5.236	0.02188	5.236	0.11276
					234.033	449.08							5.258	0.03205	5.258	0.09104
					234.791	448.64							5.28	0.00913	5.28	0.14042
					235.548	448.88							5.302	0.00496	5.302	0.12644
					236.306	449.2							5.324	0.00081	5.324	0.18692
					237.063	448.8							5.346	0.0159	5.346	0.14066
					237.82	449.12							5.368	0.00593	5.368	0.0971
					238.577	449.76							5.39	0.02228	5.39	0.2171
					239.334	449.96							5.412	0.03903	5.412	0.03836
					240.091	449.08							5.434	0.0268	5.434	0.03476
					240.848	448.24							5.456	0.03639	5.456	0.11648
					241.605	448.68							5.478	0.03531	5.478	0.01988
					242.361	449.12							5.5	0.03386	5.5	0.0094
					243.118	448.88							5.522	0.02454	5.522	0.01796
					243.874	449.12							5.544	0.02211	5.544	0.00538
					244.631	450							5.566	0.01585	5.566	0.04226
					245.387	449.12							5.588	0.01066	5.588	0.0989
					246.143	449.32							5.61	0.02868	5.61	0.0068
					246.899	449.52							5.632	0.01448	5.632	0.08198
					247.655	448.88							5.654	0.00475	5.654	0.01826
					248.411	448.4							5.676	0.00349	5.676	0.06554
					249.166	448.76							5.698	0.00042	5.698	0.15854
					249.922	448.16							5.72	0.00086	5.72	0.17996
					250.677	449.08							5.742	0.02324	5.742	0.15266
					251.433	448.36							5.764	0.0014	5.764	0.07988
					252.188	448.28							5.786	0.0277	5.786	0.11564
					252.943	449.24							5.808	0.02863	5.808	0.1445
					253.698	449.76							5.83	0.03169	5.83	0.18014
					254.453	448.72							5.852	0.05175	5.852	0.16472
					255.208	448.28							5.874	0.01525	5.874	0.14474
					255.963	448.92							5.896	0.0379	5.896	0.01624
					256.718	449.28							5.918	0.04582	5.918	0.05944
					257.472	449.16							5.94	0.03297	5.94	0.04978
					258.227	448.72							5.962	0.02222	5.962	0.03806
					258.981	449.48							5.984	0.01947	5.984	0.01178
					259.736	449.04							6.006	0.01692	6.006	0.00958
					260.49	449.72							6.028	0.02606	6.028	0.12572
					261.244	449.96							6.05	0.01206	6.05	0.01556
					261.998	449.4							6.072	0.01269	6.072	0.07466
					262.752	449.96							6.094	0.01087	6.094	0.14762
					263.506	449.76							6.116	0.01979	6.116	0.09848
					264.259	449.84							6.138	0.02015	6.138	0.12314
					265.013	449.16							6.16	0.02518	6.16	0.12422
					265.766	449.56							6.182	0.02649	6.182	0.22088
					266.52	449.8							6.204	0.01773	6.204	0.22646
					267.273	448.76							6.226	0.00899	6.226	0.19778
					268.026	449							6.248	0.04364	6.248	0.15662
					268.779	449.72							6.27	0.03246	6.27	0.2099
					269.532	449.88							6.292	0.02716	6.292	0.14972
					270.285	449.12							6.314	0.04504	6.314	0.14174
					271.038	449.68							6.336	0.04101	6.336	0.09854
					271.791	450.4							6.358	0.0519	6.358	0.11336
					272.543	449.28							6.38	0.04139	6.38	0.03794
					273.296	448.12							6.402	0.04395	6.402	0.0203
					274.048	449.08							6.424	0.04096	6.424	0.07628
					274.801	449.16							6.446	0.03439	6.446	0.07574
					275.553	450.76							6.468	0.02181	6.468	0.00146
					276.305	449.24							6.49	0.03621	6.49	0.0536
					277.057	449.6							6.512	0.0252	6.512	0.05222
					277.809	449.24							6.534	0.02806	6.534	0.01888
					278.561	449.08							6.556	0.03035	6.556	0.05392
					279.313	448.56							6.578	0.02837	6.578	0.05746
					280.064	449.72							6.6	0.04509	6.6	0.079
					280.816	448.64							6.622	0.02985	6.622	0.07492
					281.567	448.56							6.644	0.02927	6.644	0.05392
					282.318	449.72							6.666	0.02916	6.666	0.0017
					283.07	449.68							6.688	0.01965	6.688	0.09608
					283.821	449.16							6.71	0.0324	6.71	0.02444
					284.572	448.84							6.732	0.03658	6.732	0.02428
					285.323	449.36							6.754	0.03277	6.754	0.0098
					286.074	449							6.776	0.0483	6.776	0.0494
					286.824	449.92							6.798	0.03532	6.798	0.08684
					287.575	449.56							6.82	0.02776	6.82	0.01844
					288.326	448.4							6.842	0.04203	6.842	0.03692
					289.076	448.52							6.864	0.02127	6.864	0.02294
					289.826	448.72							6.886	0.04087	6.886	0.01172
					290.577	448.76							6.908	0.04238	6.908	0.00554
					291.327	448.88							6.93	0.02687	6.93	0.02054
					292.077	448.56							6.952	0.03822	6.952	0.17894
					292.827	448.84							6.974	0.04281	6.974	0.17132
					293.577	448.96							6.996	0.01493	6.996	0.25886
					294.326	448.76							7.018	0.02465	7.018	0.23768
					295.076	448.64							7.04	0.05102	7.04	0.14012
					295.826	449.28							7.062	0.02557	7.062	0.2528
					296.575	448.84							7.084	0.04614	7.084	0.29234
					297.324	448.4							7.106	0.0451	7.106	0.2318
					298.074	448.6							7.128	0.03365	7.128	0.22856
					298.823	448.84							7.15	0.03752	7.15	0.26006
					299.572	449.68							7.172	0.03723	7.172	0.22304
					300.321	448.84							7.194	0.03442	7.194	0.22526
					301.07	449.36							7.216	0.04311	7.216	0.20642
					301.818	448.28							7.238	0.04329	7.238	0.21422
					302.567	448.52							7.26	0.03571	7.26	0.3098
					303.316	448.64							7.282	0.03593	7.282	0.24788
					304.064	449.92							7.304	0.05909	7.304	0.2969
					304.813	449.6							7.326	0.05341	7.326	0.23096
					305.561	448.36							7.348	0.0471	7.348	0.25706
					306.309	448.96							7.37	0.06275	7.37	0.30674
					307.057	449.44							7.392	0.05434	7.392	0.20966
					307.805	449.56							7.414	0.06081	7.414	0.20036
					308.553	448.24							7.436	0.05825	7.436	0.11834
					309.301	448.84							7.458	0.05727	7.458	0.15506
					310.048	449.92							7.48	0.04816	7.48	14.2006
					310.796	449.04							7.502	1.50813	7.502	15.875
					311.544	449.2							7.524	1.52717	7.524	16.0036
					312.291	448							7.546	1.53342	7.546	15.9373
					313.038	448.92							7.568	1.59254	7.568	16.1554
					313.785	448.44							7.59	1.57735	7.59	15.9247
					314.533	449.56							7.612	1.49687	7.612	15.9681
					315.28	448.92							7.634	1.56585	7.634	15.9338
					316.027	449.24							7.656	1.56615	7.656	15.9952
					316.773	449.32							7.678	1.5682	7.678	16.0186
					317.52	449.08							7.7	1.55656	7.7	15.9138
					318.267	450.28							7.722	1.57993	7.722	15.967
					319.013	449.36							7.744	1.53318	7.744	15.9477
					319.76	450.2							7.766	1.5557	7.766	15.9406
					320.506	449.08							7.788	1.54992	7.788	15.9044
					321.252	449.92							7.81	1.6028	7.81	15.8133
					321.998	451.28							7.832	1.59536	7.832	15.7508
					322.744	449.84							7.854	1.57145	7.854	15.878
					323.49	449.64							7.876	1.603	7.876	15.9882
					324.236	450.12							7.898	1.60954	7.898	15.9909
					324.982	449.68							7.92	1.56657	7.92	15.8989
					325.728	449.76							7.942	1.61372	7.942	15.8414
					326.473	450.12							7.964	1.54956	7.964	16.0155
					327.219	450.84							7.986	1.54724	7.986	15.9367
					327.964	450							8.008	1.57368	8.008	15.9132
					328.709	449.68							8.03	1.56597	8.03	15.9872
					329.454	449.4							8.052	1.54074	8.052	15.9529
					330.199	449.2							8.074	1.59731	8.074	16.1515
					330.944	449.64							8.096	1.53893	8.096	16.0517
					331.689	448.92							8.118	1.52312	8.118	16.0807
					332.434	449.36							8.14	1.58674	8.14	16.0732
					333.179	450.68							8.162	1.55699	8.162	15.924
					333.923	450.52							8.184	1.59401	8.184	15.8333
					334.668	450.16							8.206	1.59245	8.206	15.9767
					335.412	450.52							8.228	1.56752	8.228	15.8544
					336.156	448.72							8.25	1.58221	8.25	15.8781
					336.901	450							8.272	1.58668	8.272	15.8914
					337.645	450.56							8.294	1.59361	8.294	15.8707
					338.389	449.92							8.316	1.58315	8.316	15.8877
					339.133	449.64							8.338	1.55828	8.338	16.1231
					339.876	450.4							8.36	1.5789	8.36	16.27
					340.62	450.68							8.382	1.58901	8.382	16.2396
					341.364	450.88							8.404	1.60619	8.404	16.1325
					342.107	450.88							8.426	1.58857	8.426	16.2301
					342.851	451.56							8.448	1.54944	8.448	16.1599
					343.594	451.52							8.47	1.58607	8.47	16.0662
					344.337	451.6							8.492	1.56195	8.492	16.2505
					345.08	451.96							8.514	1.57654	8.514	16.0144
					345.823	451.84							8.536	1.62762	8.536	15.9835
					346.566	452.08							8.558	1.58055	8.558	15.9987
					347.309	452.48							8.58	1.5761	8.58	16.0372
					348.052	453.96							8.602	1.6328	8.602	16.0476
					348.795	453.92							8.624	1.61261	8.624	15.8953
					349.537	454.08							8.646	1.59515	8.646	15.9368
					350.28	456.08							8.668	1.62939	8.668	15.8962
					351.022	456.12							8.69	1.59605	8.69	16.0955
					351.764	457.36							8.712	1.63477	8.712	16.1239
					352.506	456.44							8.734	1.60464	8.734	16.173
					353.248	457.84							8.756	1.65558	8.756	16.0042
					353.99	456.84							8.778	1.64293	8.778	16.1096
					354.732	456.32							8.8	1.65932	8.8	16.2207
					355.474	456.44							8.822	1.64749	8.822	16.3023
					356.216	456							8.844	1.6028	8.844	16.3087
					356.957	455.76							8.866	1.5563	8.866	16.2219
					357.699	454.72							8.888	1.61994	8.888	16.0957
					358.44	453.28							8.91	1.6349	8.91	16.0617
					359.181	452.44							8.932	1.65693	8.932	16.1085
					359.923	451.04							8.954	1.6561	8.954	16.0863
					360.664	450.68							8.976	1.58303	8.976	15.9635
					361.405	448.88							8.998	1.61721	8.998	16.0646
					362.146	449.96							9.02	1.60096	9.02	16.1327
					362.887	449.64							9.042	1.58552	9.042	15.9613
					363.627	449.76							9.064	1.65103	9.064	15.9981
					364.368	448.64							9.086	1.58536	9.086	16.1177
					365.108	448.8							9.108	1.58979	9.108	16.0812
					365.849	448.96							9.13	1.62548	9.13	16.1702
					366.589	448.6							9.152	1.5764	9.152	16.1733
					367.329	448.8							9.174	1.59582	9.174	16.1055
					368.07	448.56							9.196	1.60371	9.196	16.081
					368.81	448.36							9.218	1.58419	9.218	16.144
					369.55	449.04							9.24	1.59834	9.24	16.003
					370.289	448.36							9.262	1.59605	9.262	15.9773
					371.029	449.08							9.284	1.53261	9.284	15.9289
					371.769	448.28							9.306	1.55236	9.306	15.9561
					372.508	448.84							9.328	1.60384	9.328	15.939
					373.248	448.12							9.35	1.58109	9.35	15.819
					373.987	449.52							9.372	1.61673	9.372	15.9513
					374.727	448.56							9.394	1.60819	9.394	15.8571
					375.466	448.4							9.416	1.60337	9.416	15.9848
					376.205	448.24							9.438	1.64871	9.438	15.9229
					376.944	448.2							9.46	1.64286	9.46	15.8617
					377.683	448.64							9.482	1.64312	9.482	15.8673
					378.422	448.68							9.504	1.60658	9.504	15.9221
					379.16	448.08							9.526	1.64516	9.526	15.9382
					379.899	448							9.548	1.6351	9.548	15.8935
					380.637	448.28							9.57	1.59016	9.57	15.8633
					381.376	448.84							9.592	1.62259	9.592	15.774
					382.114	448.08							9.614	1.63158	9.614	15.7858
					382.852	448.12							9.636	1.61538	9.636	15.8757
					383.591	447.56							9.658	1.63895	9.658	15.9262
					384.329	449.32							9.68	1.65113	9.68	16.0012
					385.067	448.16							9.702	1.59389	9.702	16.0913
					385.804	448.24							9.724	1.65444	9.724	16.0278
					386.542	448.32							9.746	1.66826	9.746	16.1266
					387.28	449							9.768	1.61628	9.768	16.1223
					388.017	447.72							9.79	1.64222	9.79	16.0139
					388.755	447.96							9.812	1.60834	9.812	15.9242
					389.492	448.2							9.834	1.57757	9.834	15.9004
					390.23	448							9.856	1.61207	9.856	15.933
					390.967	447.72							9.878	1.64322	9.878	16.0492
					391.704	447.44							9.9	1.61556	9.9	16.0741
					392.441	448.12							9.922	1.57035	9.922	16.0265
					393.178	448.24							9.944	1.61009	9.944	16.1183
					393.915	447.68							9.966	1.6135	9.966	11.8666
					394.651	447.96							9.988	0.80161	9.988	0.93014
					395.388	447.68							10.01	0.06015	10.01	0.73412
					396.124	448.2							10.032	0.04093	10.032	0.53264
					396.861	448.04							10.054	0.03097	10.054	0.41252
					397.597	448.16							10.076	0.03583	10.076	0.39236
					398.333	448.12							10.098	0.04806	10.098	0.18254
					399.07	448.08							10.12	0.02986	10.12	0.23114
					399.806	447.6							10.142	0.02218	10.142	0.32726
					400.542	447.68							10.164	0.05011	10.164	0.302
					401.277	448.2							10.186	0.01172	10.186	0.28502
					402.013	447.92							10.208	0.00095	10.208	0.21068
					402.749	448.36							10.23	0.02299	10.23	0.14792
					403.484	447.84							10.252	0.01243	10.252	0.12878
					404.22	448.32							10.274	0.00279	10.274	0.19112
					404.955	448.52							10.296	0.014	10.296	0.20402
					405.691	448.44							10.318	0.00778	10.318	0.1862
					406.426	448.48							10.34	0.01067	10.34	0.07478
					407.161	448.44							10.362	0.00673	10.362	0.05786
					407.896	447.92							10.384	0.00698	10.384	0.01174
					408.631	448							10.406	0.00475	10.406	0.03266
					409.366	448.48							10.428	0.00217	10.428	0.0676
					410.1	447.56							10.45	0.00343	10.45	0.05914
					410.835	449.36							10.472	0.00926	10.472	0.0457
					411.57	448.4							10.494	0.00999	10.494	0.04642
					412.304	447.44							10.516	0.00088	10.516	0.06982
					413.038	448.12							10.538	0.00107	10.538	0.08278
					413.773	448.08							10.56	0.01028	10.56	0.0286
					414.507	448.44							10.582	0.00496	10.582	0.06754
					415.241	448.68							10.604	0.02221	10.604	0.05182
					415.975	449.44							10.626	0.00678	10.626	0.06724
					416.709	449.24							10.648	0.01763	10.648	0.00604
					417.443	449.16							10.67	0.00946	10.67	0.0631
					418.176	449.76							10.692	0.02063	10.692	0.00358
					418.91	449.4							10.714	0.02055	10.714	0.08482
					419.643	447.8							10.736	0.01232	10.736	0.04558
					420.377	449.16							10.758	0.00259	10.758	0.0982
					421.11	448.84							10.78	0.011	10.78	0.09004
					421.843	448.24							10.802	0.00151	10.802	0.04906
					422.576	448.44							10.824	0.00495	10.824	0.00616
					423.309	448.44							10.846	0.0009	10.846	0.00328
					424.042	448.4							10.868	0.0337	10.868	0.01024
					424.775	447.44							10.89	0.03412	10.89	0.05176
					425.508	447.84							10.912	0.0232	10.912	0.07486
					426.241	446.8							10.934	0.00638	10.934	0.01028
					426.973	448.36							10.956	0.00529	10.956	0.12488
					427.706	447.64							10.978	0.01518	10.978	0.0566
					428.438	448.56							11	0.01268	11	0.12626
					429.17	447.84							11.022	0.00022	11.022	0.0467
					429.902	448.04							11.044	0.00833	11.044	0.02356
					430.635	447.84							11.066	0.00305	11.066	0.03056
					431.367	446.76							11.088	0.00442	11.088	0.09056
					432.098	448.08							11.11	0.01493	11.11	0.03416
					432.83	447							11.132	0.01605	11.132	0.06038
					433.562	448.68							11.154	0.01772	11.154	0.10604
					434.294	448.32							11.176	0.01597	11.176	0.1991
					435.025	447.24							11.198	0.015	11.198	0.1928
					435.757	447.48							11.22	0.00693	11.22	0.21032
					436.488	447.36							11.242	0.02309	11.242	0.3248
					437.219	447.44							11.264	0.00822	11.264	0.27674
					437.95	448.24							11.286	0.03425	11.286	0.1715
					438.681	447.48							11.308	0.03022	11.308	0.01778
					439.412	447.12							11.33	0.0113	11.33	0.06086
					440.143	446.8							11.352	0.02221	11.352	0.10826
					440.874	448.12							11.374	0.00658	11.374	0.1283
					441.605	447.4							11.396	0.00749	11.396	0.20684
					442.335	447.48							11.418	0.02335	11.418	0.15812
					443.066	447.84							11.44	0.01279	11.44	0.00428
					443.796	447.72							11.462	0.00573	11.462	0.10772
					444.527	447.4							11.484	0.03866	11.484	0.17204
					445.257	447.6							11.506	0.01215	11.506	0.14306
					445.987	447.4							11.528	0.03485	11.528	0.12998
					446.717	448.12							11.55	0.01444	11.55	0.04862
					447.447	447.16							11.572	0.01126	11.572	0.0776
					448.177	447.64							11.594	0.03482	11.594	0.1025
					448.906	446.96							11.616	0.00424	11.616	0.01156
					449.636	447.2							11.638	0.02032	11.638	0.08834
													11.66	0.00769	11.66	0.008
													11.682	0.00262	11.682	0.0998
													11.704	0.00367	11.704	0.07688
													11.726	0.0002	11.726	0.08696
													11.748	0.00659	11.748	0.02224
													11.77	0.03315	11.77	0.0049
													11.792	0.02568	11.792	0.04934
													11.814	0.00205	11.814	0.11426
													11.836	0.0131	11.836	0.09794
													11.858	0.00202	11.858	0.07874
													11.88	0.00025	11.88	0.02006
													11.902	0.00798	11.902	0.04204
													11.924	0.01821	11.924	0.0089
													11.946	0.01737	11.946	0.05416
													11.968	0.0169	11.968	0.06958
													11.99	0.02715	11.99	0.08698
													12.012	0.01059	12.012	0.09742
													12.034	0.03614	12.034	0.08134
													12.056	0.03369	12.056	0.05662
													12.078	0.01897	12.078	0.08224
													12.1	0.02008	12.1	0.05656
													12.122	0.02296	12.122	0.07126
													12.144	0.03056	12.144	0.09718
													12.166	0.01001	12.166	0.01844
													12.188	0.02379	12.188	0.01154
													12.21	0.00233	12.21	0.03506
													12.232	0.00972	12.232	0.04592
													12.254	0.01769	12.254	0.00118
													12.276	0.01062	12.276	0.06164
													12.298	0.00935	12.298	0.10352
													12.32	0.01395	12.32	0.04076
													12.342	0.01821	12.342	0.02506
													12.364	0.02503	12.364	0.0766
													12.386	0.01235	12.386	0.02212
													12.408	0.02346	12.408	0.00766
													12.43	0.01185	12.43	0.05008
													12.452	0.01077	12.452	0.04354
													12.474	0.01797	12.474	8.94548
													12.496	1.34465	12.496	16.2588
													12.518	1.56806	12.518	16.2908
													12.54	1.61012	12.54	16.3051
													12.562	1.58548	12.562	16.4215
													12.584	1.56283	12.584	16.3024
													12.606	1.58949	12.606	16.1252
													12.628	1.61223	12.628	16.1968
													12.65	1.55965	12.65	16.2331
													12.672	1.60684	12.672	16.1878
													12.694	1.58118	12.694	16.2036
													12.716	1.56672	12.716	16.1583
													12.738	1.58976	12.738	16.1564
													12.76	1.58362	12.76	16.0192
													12.782	1.55117	12.782	16.1061
													12.804	1.58183	12.804	16.1948
													12.826	1.61355	12.826	16.2898
													12.848	1.56408	12.848	16.1965
													12.87	1.53823	12.87	16.3171
													12.892	1.5649	12.892	16.4129
													12.914	1.56245	12.914	16.425
													12.936	1.62148	12.936	16.2889
													12.958	1.61254	12.958	16.221
													12.98	1.55691	12.98	16.1775
													13.002	1.5919	13.002	16.3862
													13.024	1.60473	13.024	16.162
													13.046	1.57036	13.046	16.2088
													13.068	1.60802	13.068	16.1823
													13.09	1.56964	13.09	16.3152
													13.112	1.61817	13.112	16.2537
													13.134	1.59621	13.134	16.426
													13.156	1.61334	13.156	16.2618
													13.178	1.59855	13.178	16.2946
													13.2	1.61198	13.2	16.2058
													13.222	1.62361	13.222	16.219
													13.244	1.53868	13.244	16.1544
													13.266	1.63883	13.266	15.9234
													13.288	1.58266	13.288	16.0291
													13.31	1.61074	13.31	15.9889
													13.332	1.62295	13.332	16.0065
													13.354	1.62879	13.354	16.0208
													13.376	1.61441	13.376	16.0846
													13.398	1.66447	13.398	16.0348
													13.42	1.57334	13.42	15.9766
													13.442	1.64947	13.442	16.095
													13.464	1.65822	13.464	15.9912
													13.486	1.6368	13.486	16.1873
													13.508	1.66799	13.508	16.3798
													13.53	1.64002	13.53	16.4364
													13.552	1.61447	13.552	16.3698
													13.574	1.65523	13.574	16.3654
													13.596	1.64398	13.596	16.2709
													13.618	1.62234	13.618	16.2735
													13.64	1.61826	13.64	16.194
													13.662	1.63121	13.662	16.1415
													13.684	1.63599	13.684	16.0432
													13.706	1.65045	13.706	16.3444
													13.728	1.62481	13.728	16.4073
													13.75	1.62368	13.75	16.5661
													13.772	1.61792	13.772	16.5747
													13.794	1.61865	13.794	16.4226
													13.816	1.66148	13.816	16.4477
													13.838	1.63137	13.838	16.4305
													13.86	1.64951	13.86	16.2547
													13.882	1.66167	13.882	16.299
													13.904	1.63881	13.904	16.2393
													13.926	1.65451	13.926	16.1293
													13.948	1.61603	13.948	16.287
													13.97	1.61233	13.97	16.1911
													13.992	1.6296	13.992	16.141
													14.014	1.66662	14.014	16.3905
													14.036	1.64251	14.036	16.5414
													14.058	1.65155	14.058	16.6658
													14.08	1.6515	14.08	16.7029
													14.102	1.65675	14.102	16.5937
													14.124	1.62131	14.124	16.596
													14.146	1.64076	14.146	16.7229
													14.168	1.64308	14.168	16.5984
													14.19	1.64905	14.19	16.6095
													14.212	1.66295	14.212	16.7224
													14.234	1.62108	14.234	16.8242
													14.256	1.61606	14.256	16.8522
													14.278	1.66056	14.278	16.7811
													14.3	1.63347	14.3	16.6541
													14.322	1.63293	14.322	16.3932
													14.344	1.68331	14.344	16.3629
													14.366	1.65482	14.366	16.4002
													14.388	1.67161	14.388	16.276
													14.41	1.63294	14.41	16.3759
													14.432	1.63046	14.432	16.4062
													14.454	1.6557	14.454	16.2296
													14.476	1.65609	14.476	16.1152
													14.498	1.65292	14.498	16.0528
													14.52	1.68861	14.52	16.1355
													14.542	1.611	14.542	16.2084
													14.564	1.64874	14.564	16.0981
													14.586	1.66136	14.586	16.0083
													14.608	1.62791	14.608	16.1718
													14.63	1.65058	14.63	16.2286
													14.652	1.64387	14.652	16.1519
													14.674	1.62689	14.674	16.1404
													14.696	1.60575	14.696	16.0535
													14.718	1.65535	14.718	16.1403
													14.74	1.64622	14.74	16.2384
													14.762	1.66402	14.762	16.2617
													14.784	1.64787	14.784	16.1979
													14.806	1.65417	14.806	16.0911
													14.828	1.64129	14.828	16.1121
													14.85	1.65895	14.85	16.1496
													14.872	1.68636	14.872	16.1417
													14.894	1.6652	14.894	16.1607
													14.916	1.64578	14.916	16.0107
													14.938	1.64503	14.938	15.9351
													14.96	1.67088	14.96	15.9936
													14.982	1.37364	14.982	1.18664
													15.004	0.0463	15.004	0.82346
													15.026	0.03079	15.026	0.71942
													15.048	0.03143	15.048	0.64322
													15.07	0.01995	15.07	0.4814
													15.092	0.00872	15.092	0.41528
													15.114	0.02534	15.114	0.40598
													15.136	0.01827	15.136	0.36392
													15.158	0.00445	15.158	0.25874
													15.18	0.03372	15.18	0.15266
													15.202	0.02102	15.202	0.1565
													15.224	0.01546	15.224	0.2867
													15.246	0.02359	15.246	0.02428
													15.268	0.00822	15.268	0.00458
													15.29	0.02063	15.29	0.00256
													15.312	0.02516	15.312	0.00796
													15.334	0.01532	15.334	0.05486
													15.356	0.018	15.356	0.03248
													15.378	0.01649	15.378	0.0248
													15.4	0.00616	15.4	0.06292
													15.422	0.00627	15.422	0.03214
													15.444	0.02288	15.444	0.02642
													15.466	0.00569	15.466	0.00958
													15.488	0.01824	15.488	0.00656
													15.51	0.0161	15.51	0.07024
													15.532	0.01643	15.532	0.0379
													15.554	0.01485	15.554	0.0775
													15.576	0.0046	15.576	0.05338
													15.598	0.00837	15.598	0.06622
													15.62	0.01433	15.62	0.06718
													15.642	0.01164	15.642	0.00928
													15.664	0.00726	15.664	0.04364
													15.686	0.00862	15.686	0.0518
													15.708	0.01472	15.708	0.0028
													15.73	0.02179	15.73	0.06832
													15.752	0.00563	15.752	0.08566
													15.774	0.02464	15.774	0.02518
													15.796	0.02426	15.796	0.06328
													15.818	0.01924	15.818	0.01232
													15.84	0.02063	15.84	0.04414
													15.862	0.02373	15.862	0.02558
													15.884	0.01495	15.884	0.0517
													15.906	0.01809	15.906	0.02422
													15.928	0.03888	15.928	0.02096
													15.95	0.01606	15.95	0.04016
													15.972	0.0315	15.972	0.01252
													15.994	0.02316	15.994	0.04198
													16.016	0.02107	16.016	0.09928
													16.038	0.03444	16.038	0.09322
													16.06	0.02464	16.06	0.09172
													16.082	0.01754	16.082	0.0928
													16.104	0.00995	16.104	0.02104
													16.126	0.02325	16.126	0.03604
													16.148	0.0211	16.148	0.0565
													16.17	0.01283	16.17	0.0658
													16.192	0.01369	16.192	0.07462
													16.214	0.02306	16.214	0.05848
													16.236	0.02176	16.236	0.0805
													16.258	0.01386	16.258	0.07096
													16.28	0.00286	16.28	0.06478
													16.302	0.00705	16.302	0.0913
													16.324	0.0106	16.324	0.0709
													16.346	0.00948	16.346	0.08416
													16.368	0.01924	16.368	0.08716
													16.39	0.01454	16.39	0.01256
													16.412	0.00756	16.412	0.0037
													16.434	0.01494	16.434	0.03122
													16.456	0.01702	16.456	0.01858
													16.478	0.00878	16.478	0.08504
													16.5	0.03725	16.5	0.08672
													16.522	0.02632	16.522	0.07226
													16.544	0.01997	16.544	0.08576
													16.566	0.01185	16.566	0.0299
													16.588	0.01352	16.588	0.062
													16.61	0.0213	16.61	0.065
													16.632	0.02124	16.632	0.0133
													16.654	0.01628	16.654	0.0481
													16.676	0.00683	16.676	0.04036
													16.698	0.01524	16.698	0.00316
													16.72	0.0121	16.72	0.03496
													16.742	0.02162	16.742	0.02086
													16.764	0.00934	16.764	0.09562
													16.786	0.02477	16.786	0.01726
													16.808	0.03023	16.808	0.05344
													16.83	0.01111	16.83	0.03466
													16.852	0.02352	16.852	0.06298
													16.874	0.02587	16.874	0.07726
													16.896	0.02386	16.896	0.02584
													16.918	0.03699	16.918	0.09842
													16.94	0.0399	16.94	0.06764
													16.962	0.06072	16.962	0.04714
													16.984	0.05924	16.984	0.01028
													17.006	0.02684	17.006	0.03728
													17.028	0.02313	17.028	0.01462
													17.05	0.01542	17.05	0.11108
													17.072	0.04075	17.072	0.04012
													17.094	0.04581	17.094	0.04064
													17.116	0.01926	17.116	0.03572
													17.138	0.01999	17.138	0.11234
													17.16	0.00899	17.16	0.09788
													17.182	0.00578	17.182	0.10214
													17.204	0.03859	17.204	0.17618
													17.226	0.02144	17.226	0.1628
													17.248	0.0177	17.248	0.14822
													17.27	0.01912	17.27	0.12668
													17.292	0.0091	17.292	0.12668
													17.314	0.0336	17.314	0.12266
													17.336	0.0353	17.336	0.05786
													17.358	0.01568	17.358	0.077
													17.38	0.02326	17.38	0.05372
													17.402	0.01115	17.402	0.01906
													17.424	0.02472	17.424	0.08714
													17.446	0.0266	17.446	0.00724
													17.468	0.01768	17.468	3.74714
													17.49	0.82025	17.49	15.9996
													17.512	1.53254	17.512	16.0877
													17.534	1.59304	17.534	15.9428
													17.556	1.51658	17.556	16.1577
													17.578	1.55529	17.578	16.0516
													17.6	1.58226	17.6	15.9067
													17.622	1.57206	17.622	16.0359
													17.644	1.58497	17.644	16.0317
													17.666	1.57674	17.666	16.0888
													17.688	1.54458	17.688	16.1158
													17.71	1.60786	17.71	16.0564
													17.732	1.59372	17.732	15.9335
													17.754	1.56424	17.754	16.0552
													17.776	1.63482	17.776	16.0511
													17.798	1.58428	17.798	16.1559
													17.82	1.60403	17.82	16.0469
													17.842	1.60626	17.842	16.0778
													17.864	1.6213	17.864	16.0291
													17.886	1.58417	17.886	15.9835
													17.908	1.59235	17.908	16.0716
													17.93	1.62044	17.93	16.1688
													17.952	1.64099	17.952	16.1046
													17.974	1.62384	17.974	15.9986
													17.996	1.60036	17.996	16.0014
													18.018	1.62621	18.018	16.055
													18.04	1.58365	18.04	16.1345
													18.062	1.61515	18.062	16.1672
													18.084	1.6142	18.084	15.9724
													18.106	1.55328	18.106	16.2304
													18.128	1.60139	18.128	16.1142
													18.15	1.60583	18.15	16.1547
													18.172	1.61046	18.172	16.0995
													18.194	1.62223	18.194	15.9261
													18.216	1.61513	18.216	16.0399
													18.238	1.58841	18.238	16.1019
													18.26	1.63578	18.26	15.9979
													18.282	1.60896	18.282	16.0158
													18.304	1.6257	18.304	15.9646
													18.326	1.58995	18.326	15.9318
													18.348	1.6212	18.348	16.0749
													18.37	1.58527	18.37	16.0606
													18.392	1.63398	18.392	16.015
													18.414	1.6026	18.414	16.0573
													18.436	1.63405	18.436	16.0413
													18.458	1.62003	18.458	16.0907
													18.48	1.63258	18.48	16.1724
													18.502	1.63574	18.502	16.1752
													18.524	1.62972	18.524	16.1277
													18.546	1.63884	18.546	16.0644
													18.568	1.62033	18.568	16.0513
													18.59	1.65682	18.59	16.144
													18.612	1.64871	18.612	16.066
													18.634	1.64566	18.634	16.1441
													18.656	1.60841	18.656	16.2073
													18.678	1.66276	18.678	16.0407
													18.7	1.60145	18.7	16.1548
													18.722	1.60795	18.722	16.1232
													18.744	1.64228	18.744	16.0676
													18.766	1.66722	18.766	16.0906
													18.788	1.63971	18.788	16.05
													18.81	1.64604	18.81	15.99
													18.832	1.66852	18.832	15.9037
													18.854	1.6646	18.854	15.9358
													18.876	1.6579	18.876	15.9315
													18.898	1.63953	18.898	16.0615
													18.92	1.63597	18.92	16.1299
													18.942	1.60626	18.942	16.2517
													18.964	1.65389	18.964	15.9871
													18.986	1.5549	18.986	16.1329
													19.008	1.64868	19.008	16.0344
													19.03	1.66432	19.03	16.0217
													19.052	1.63249	19.052	16.0441
													19.074	1.65737	19.074	16.0117
													19.096	1.66553	19.096	16.0813
													19.118	1.65911	19.118	16.086
													19.14	1.65976	19.14	16.0846
													19.162	1.68051	19.162	16.2205
													19.184	1.66047	19.184	16.2202
													19.206	1.66644	19.206	16.1598
													19.228	1.6291	19.228	16.1898
													19.25	1.63409	19.25	16.0225
													19.272	1.66792	19.272	15.9604
													19.294	1.63656	19.294	16.0525
													19.316	1.67515	19.316	16.1155
													19.338	1.65353	19.338	16.212
													19.36	1.62361	19.36	16.1776
													19.382	1.62162	19.382	16.0246
													19.404	1.65507	19.404	16.1776
													19.426	1.63269	19.426	16.1535
													19.448	1.63425	19.448	16.0809
													19.47	1.67049	19.47	16.2213
													19.492	1.62035	19.492	16.2097
													19.514	1.60099	19.514	16.069
													19.536	1.68266	19.536	16.1417
													19.558	1.65529	19.558	16.1386
													19.58	1.6269	19.58	16.2283
													19.602	1.66845	19.602	16.2499
													19.624	1.60772	19.624	16.1463
													19.646	1.63781	19.646	16.0893
													19.668	1.65439	19.668	16.0577
													19.69	1.64119	19.69	16.0357
													19.712	1.66693	19.712	16.1695
													19.734	1.66396	19.734	16.1643
													19.756	1.66771	19.756	16.163
													19.778	1.65998	19.778	16.0636
													19.8	1.68618	19.8	16.2048
													19.822	1.62911	19.822	16.2806
													19.844	1.66277	19.844	16.3279
													19.866	1.68517	19.866	16.399
													19.888	1.67645	19.888	16.4221
													19.91	1.67184	19.91	16.308
													19.932	1.66711	19.932	16.412
													19.954	1.66763	19.954	16.2714
													19.976	1.63913	19.976	2.47454
													19.998	0.0157	19.998	0.57878
													20.02	0.02259	20.02	0.44492
													20.042	0.02187	20.042	0.35336
													20.064	0.01145	20.064	0.33596
													20.086	0.02804	20.086	0.26006
													20.108	0.00576	20.108	0.23546
													20.13	0.01288	20.13	0.2576
													20.152	0.00432	20.152	0.20666
													20.174	0.00878	20.174	0.17324
													20.196	0.01439	20.196	0.22904
													20.218	0.00594	20.218	0.24302
													20.24	0.02084	20.24	0.24854
													20.262	0.02608	20.262	0.16928
													20.284	0.01964	20.284	0.07172
													20.306	0.01483	20.306	0.02104
													20.328	0.02406	20.328	0.0517
													20.35	0.01711	20.35	0.0271
													20.372	0.00597	20.372	0.0269
													20.394	0.02484	20.394	0.06448
													20.416	0.01963	20.416	0.0916
													20.438	0.0319	20.438	0.02866
													20.46	0.02549	20.46	0.07924
													20.482	0.03058	20.482	0.0574
													20.504	0.01803	20.504	0.01438
													20.526	0.00396	20.526	0.06352
													20.548	0.01233	20.548	0.01744
													20.57	0.01655	20.57	0.01798
													20.592	0.00385	20.592	0.05692
													20.614	0.01653	20.614	0.00196
													20.636	0.00965	20.636	0.00926
													20.658	0.01063	20.658	0.00458
													20.68	0.02187	20.68	0.01696
													20.702	0.0099	20.702	0.0232
													20.724	0.01629	20.724	0.03004
													20.746	0.01395	20.746	0.05032
													20.768	0.00938	20.768	0.03332
													20.79	0.01655	20.79	0.08066
													20.812	0.01857	20.812	0.02336
													20.834	0.00088	20.834	0.02344
													20.856	0.00982	20.856	0.0517
													20.878	0.00511	20.878	0.0565
													20.9	0.00941	20.9	0.01726
													20.922	0.01797	20.922	0.07646
													20.944	0.00508	20.944	0.01256
													20.966	0.00409	20.966	0.05326
													20.988	0.01455	20.988	0.04648
													21.01	0.01375	21.01	0.0778
													21.032	0.01093	21.032	0.07684
													21.054	0.01314	21.054	0.08296
													21.076	0.00041	21.076	0.06064
													21.098	0.00751	21.098	0.0775
													21.12	0.0042	21.12	0.09916
													21.142	0.01005	21.142	0.01534
													21.164	0.01548	21.164	0.02242
													21.186	0.00159	21.186	0.08554
													21.208	0.00641	21.208	0.0736
													21.23	0.0016	21.23	0.0763
													21.252	0.00319	21.252	0.02608
													21.274	0.00369	21.274	0.0421
													21.296	0.00631	21.296	0.09262
													21.318	0.00373	21.318	0.07652
													21.34	0.00984	21.34	0.03526
													21.362	0.00074	21.362	0.01528
													21.384	0.00114	21.384	0.04186
													21.406	0.00371	21.406	0.06172
													21.428	0.00084	21.428	0.04568
													21.45	0.0017	21.45	0.12278
													21.472	0.00142	21.472	0.04166
													21.494	0.01538	21.494	0.0476
													21.516	0.00497	21.516	0.17288
													21.538	0.00953	21.538	0.0566
													21.56	0.01661	21.56	0.09482
													21.582	0.00196	21.582	0.16022
													21.604	0.01466	21.604	0.22076
													21.626	0.00115	21.626	0.16304
													21.648	0.01143	21.648	0.1349
													21.67	0.00426	21.67	0.08036
													21.692	0.00436	21.692	0.0958
													21.714	0.04077	21.714	0.0652
													21.736	0.00082	21.736	0.02476
													21.758	0.00366	21.758	0.0769
													21.78	0.00413	21.78	0.0028
													21.802	0.00718	21.802	0.03718
													21.824	0.0122	21.824	0.0388
													21.846	0.01021	21.846	0.07414
													21.868	0.00788	21.868	0.09532
													21.89	0.04783	21.89	0.05602
													21.912	0.00799	21.912	0.08494
													21.934	0.0107	21.934	0.06088
													21.956	0.01755	21.956	0.09118
													21.978	0.02182	21.978	0.06634
													22	0.01762	22	0.06478
													22.022	0.00903	22.022	0.0043
													22.044	0.00018	22.044	0.07946
													22.066	0.01905	22.066	0.11606
													22.088	0.01919	22.088	0.1331
													22.11	0.00518	22.11	0.0203
													22.132	0.02367	22.132	0.0335
													22.154	0.01654	22.154	0.03794
													22.176	0.00426	22.176	0.01576
													22.198	0.00922	22.198	0.06338
													22.22	0.02217	22.22	0.06608
													22.242	0.02131	22.242	0.0956
													22.264	0.02111	22.264	0.05726
													22.286	0.01758	22.286	0.06466
													22.308	0.02223	22.308	0.07414
													22.33	0.01531	22.33	0.07228
													22.352	0.01446	22.352	0.05716
													22.374	0.00678	22.374	0.07462
													22.396	0.01508	22.396	0.0937
													22.418	0.02192	22.418	0.0586
													22.44	0.01335	22.44	0.04186
													22.462	0.02526	22.462	0.02132
													22.484	0.31261	22.484	16.2331
													22.506	1.55318	22.506	16.4166
													22.528	1.56397	22.528	16.5017
													22.55	1.5692	22.55	16.5894
													22.572	1.59291	22.572	16.5055
													22.594	1.58046	22.594	16.5289
													22.616	1.58763	22.616	16.3615
													22.638	1.59923	22.638	16.4539
													22.66	1.57292	22.66	16.4056
													22.682	1.58899	22.682	16.2631
													22.704	1.60367	22.704	16.2429
													22.726	1.58455	22.726	16.0662
													22.748	1.57228	22.748	16.1323
													22.77	1.56685	22.77	16.2463
													22.792	1.56946	22.792	16.3021
													22.814	1.58092	22.814	16.3966
													22.836	1.60817	22.836	16.2985
													22.858	1.60209	22.858	16.2418
													22.88	1.55077	22.88	16.1297
													22.902	1.62556	22.902	16.1602
													22.924	1.57655	22.924	16.0608
													22.946	1.60168	22.946	16.117
													22.968	1.61918	22.968	16.3485
													22.99	1.61702	22.99	16.2872
													23.012	1.55932	23.012	16.0006
													23.034	1.59761	23.034	16.0896
													23.056	1.61972	23.056	16.0521
													23.078	1.59284	23.078	16.1184
													23.1	1.62826	23.1	16.3419
													23.122	1.60716	23.122	16.1976
													23.144	1.59519	23.144	16.0719
													23.166	1.62746	23.166	16.2041
													23.188	1.58562	23.188	16.3305
													23.21	1.55543	23.21	16.2887
													23.232	1.59733	23.232	16.3024
													23.254	1.56244	23.254	16.2607
													23.276	1.59441	23.276	16.141
													23.298	1.63039	23.298	16.3122
													23.32	1.5921	23.32	16.3638
													23.342	1.58431	23.342	16.1638
													23.364	1.5957	23.364	16.2119
													23.386	1.59865	23.386	16.251
													23.408	1.62027	23.408	16.104
													23.43	1.61249	23.43	16.1386
													23.452	1.62874	23.452	16.2615
													23.474	1.6519	23.474	16.2172
													23.496	1.63813	23.496	16.3236
													23.518	1.62438	23.518	16.1943
													23.54	1.65961	23.54	16.1243
													23.562	1.64412	23.562	16.0492
													23.584	1.59953	23.584	16.2267
													23.606	1.62321	23.606	16.3789
													23.628	1.62079	23.628	16.2864
													23.65	1.63518	23.65	16.303
													23.672	1.6303	23.672	16.2883
													23.694	1.62866	23.694	16.1887
													23.716	1.62385	23.716	16.1155
													23.738	1.63651	23.738	16.384
													23.76	1.62987	23.76	16.2623
													23.782	1.61528	23.782	16.2421
													23.804	1.63092	23.804	16.2738
													23.826	1.61506	23.826	16.2807
													23.848	1.61961	23.848	16.2342
													23.87	1.61599	23.87	16.1272
													23.892	1.63289	23.892	16.1996
													23.914	1.63055	23.914	16.2673
													23.936	1.65737	23.936	16.3049
													23.958	1.64509	23.958	16.1867
													23.98	1.66925	23.98	16.2548
													24.002	1.66312	24.002	16.2097
													24.024	1.64233	24.024	16.1974
													24.046	1.64727	24.046	16.126
													24.068	1.66341	24.068	16.2292
													24.09	1.62811	24.09	16.404
													24.112	1.62542	24.112	16.026
													24.134	1.64867	24.134	16.0206
													24.156	1.65611	24.156	16.0768
													24.178	1.63474	24.178	16.0426
													24.2	1.61696	24.2	16.0131
													24.222	1.63741	24.222	16.2584
													24.244	1.65437	24.244	16.1362
													24.266	1.62054	24.266	16.0584
													24.288	1.67475	24.288	16.1651
													24.31	1.63361	24.31	16.1876
													24.332	1.64193	24.332	16.2718
													24.354	1.68653	24.354	16.2445
													24.376	1.61799	24.376	16.2447
													24.398	1.66372	24.398	16.2209
													24.42	1.66406	24.42	16.3739
													24.442	1.61138	24.442	16.6267
													24.464	1.66608	24.464	16.4497
													24.486	1.65763	24.486	16.5231
													24.508	1.61832	24.508	16.3854
													24.53	1.67591	24.53	16.4503
													24.552	1.67803	24.552	16.5974
													24.574	1.63441	24.574	16.6905
													24.596	1.67468	24.596	16.4416
													24.618	1.66631	24.618	16.6195
													24.64	1.64609	24.64	16.7979
													24.662	1.64525	24.662	16.7115
													24.684	1.65237	24.684	16.5315
													24.706	1.64693	24.706	16.3306
													24.728	1.64311	24.728	16.3833
													24.75	1.65402	24.75	16.4141
													24.772	1.64513	24.772	16.3723
													24.794	1.6392	24.794	16.2935
													24.816	1.64301	24.816	16.5697
													24.838	1.62706	24.838	16.402
													24.86	1.67803	24.86	16.2834
													24.882	1.64094	24.882	16.4265
													24.904	1.61339	24.904	16.5001
													24.926	1.63787	24.926	16.4055
													24.948	1.65698	24.948	16.3596
													24.97	1.67361	24.97	8.2244
													24.992	0.44543	24.992	0.56372
													25.014	0.04806	25.014	0.3212
													25.036	0.02658	25.036	0.14324
													25.058	0.02494	25.058	0.1589
													25.08	0.02933	25.08	0.08744
													25.102	0.01539	25.102	0.0916
													25.124	0.00112	25.124	0.0952
													25.146	0.01476	25.146	0.0526
													25.168	0.01262	25.168	0.06502
													25.19	0.0008	25.19	0.00208
													25.212	0.01546	25.212	0.03272
													25.234	0.00649	25.234	0.09724
													25.256	0.00817	25.256	0.0343
													25.278	0.00532	25.278	0.08914
													25.3	0.00324	25.3	0.08858
													25.322	0.00589	25.322	0.008
													25.344	0.00688	25.344	0.00128
													25.366	0.00041	25.366	0.08128
													25.388	0.00295	25.388	0.0721
													25.41	0.00498	25.41	0.02168
													25.432	0.00907	25.432	0.0778
													25.454	0.00663	25.454	0.0904
													25.476	0.00338	25.476	0.0664
													25.498	0.00048	25.498	0.09694
													25.52	0.01296	25.52	0.0562
													25.542	0.01237	25.542	0.0754
													25.564	0.02816	25.564	0.08674
													25.586	0.01534	25.586	0.05692
													25.608	0.00766	25.608	0.05572
													25.63	0.00527	25.63	0.02578
													25.652	0.00308	25.652	0.06178
													25.674	0.00648	25.674	0.07924
													25.696	0.01066	25.696	0.01924
													25.718	0.01004	25.718	0.02588
													25.74	0.0086	25.74	0.06592
													25.762	0.01196	25.762	0.0551
													25.784	0.00259	25.784	0.07222
													25.806	0.009	25.806	0.1379
													25.828	0.0117	25.828	0.16148
													25.85	0.01031	25.85	0.13286
													25.872	0.00039	25.872	0.09374
													25.894	0.00712	25.894	0.10424
													25.916	0.0079	25.916	0.08852
													25.938	0.02781	25.938	0.0214
													25.96	0.00021	25.96	0.01708
													25.982	0.00957	25.982	0.0391
													26.004	0.0067	26.004	0.0649
													26.026	0.01218	26.026	0.07804
													26.048	0.02569	26.048	0.0922
													26.07	0.01179	26.07	0.00898
													26.092	0.0099	26.092	0.0856
													26.114	0.01268	26.114	0.05374
													26.136	0.00245	26.136	0.07846
													26.158	0.01562	26.158	0.0694
													26.18	0.00858	26.18	0.06286
													26.202	0.00068	26.202	0.09706
													26.224	0.00916	26.224	0.02338
													26.246	0.01334	26.246	0.01922
													26.268	0.01105	26.268	0.0443
													26.29	0.03644	26.29	0.08426
													26.312	0.00932	26.312	0.02536
													26.334	0.01657	26.334	0.0283
													26.356	0.02894	26.356	0.01214
													26.378	0.0078	26.378	0.06014
													26.4	0.0576	26.4	0.18824
													26.422	0.02221	26.422	0.0941
													26.444	0.00157	26.444	0.01262
													26.466	0.00137	26.466	0.0491
													26.488	0.00071	26.488	0.1727
													26.51	0.00159	26.51	0.05492
													26.532	0.00882	26.532	0.17672
													26.554	0.00427	26.554	0.14114
													26.576	0.00993	26.576	0.1658
													26.598	0.00701	26.598	0.176
													26.62	0.00523	26.62	0.15068
													26.642	0.00766	26.642	0.1856
													26.664	0.00651	26.664	0.13244
													26.686	0.02437	26.686	0.14774
													26.708	0.01676	26.708	0.10856
													26.73	0.00438	26.73	0.09098
													26.752	0.00605	26.752	0.05684
													26.774	0.00527	26.774	0.07358
													26.796	0.01996	26.796	0.0836
													26.818	0.03099	26.818	0.04292
													26.84	7e-05	26.84	0.08834
													26.862	0.01765	26.862	0.19844
													26.884	0.00993	26.884	0.0929
													26.906	0.00071	26.906	0.19706
													26.928	0.01019	26.928	0.1865
													26.95	0.0111	26.95	0.16646
													26.972	0.00439	26.972	0.13436
													26.994	0.01421	26.994	0.17012
													27.016	0.01228	27.016	0.14504
													27.038	0.01529	27.038	0.07976
													27.06	0.01024	27.06	0.01652
													27.082	0.00798	27.082	0.05072
													27.104	0.03195	27.104	0.07406
													27.126	0.01198	27.126	0.00872
													27.148	0.01297	27.148	0.02174
													27.17	0.02222	27.17	0.03926
													27.192	0.01768	27.192	0.00758
													27.214	0.00658	27.214	0.00308
													27.236	0.01246	27.236	0.04268
													27.258	0.00983	27.258	0.03554
													27.28	0.00347	27.28	0.09044
													27.302	0.00486	27.302	0.1178
													27.324	0.00525	27.324	0.125
													27.346	0.00729	27.346	0.09836
													27.368	0.00046	27.368	0.05672
													27.39	0.0075	27.39	0.13316
													27.412	0.00757	27.412	0.05764
													27.434	0.00392	27.434	0.02866
													27.456	0.01546	27.456	0.00364
													27.478	0.00458	27.478	12.9805
													27.5	1.54935	27.5	16.5261
													27.522	1.5518	27.522	16.3969
													27.544	1.59839	27.544	16.4364
													27.566	1.61107	27.566	16.4857
													27.588	1.60265	27.588	16.5352
													27.61	1.61765	27.61	16.6511
													27.632	1.61861	27.632	16.593
													27.654	1.6071	27.654	16.5789
													27.676	1.64798	27.676	16.4622
													27.698	1.62742	27.698	16.7313
													27.72	1.6415	27.72	16.7062
													27.742	1.60701	27.742	16.4008
													27.764	1.58948	27.764	16.4974
													27.786	1.58646	27.786	16.525
													27.808	1.62426	27.808	16.5577
													27.83	1.59341	27.83	16.4676
													27.852	1.60172	27.852	16.648
													27.874	1.61735	27.874	16.4554
													27.896	1.57131	27.896	16.4858
													27.918	1.59592	27.918	16.6416
													27.94	1.5537	27.94	16.5554
													27.962	1.58035	27.962	16.4954
													27.984	1.59142	27.984	16.6219
													28.006	1.56949	28.006	16.4542
													28.028	1.61684	28.028	16.4994
													28.05	1.59125	28.05	16.447
													28.072	1.61668	28.072	16.4872
													28.094	1.58194	28.094	16.4188
													28.116	1.57919	28.116	16.3665
													28.138	1.60424	28.138	16.1982
													28.16	1.63273	28.16	16.3657
													28.182	1.60988	28.182	16.2829
													28.204	1.61199	28.204	16.3349
													28.226	1.61861	28.226	16.4707
													28.248	1.62659	28.248	16.5508
													28.27	1.59435	28.27	16.4152
													28.292	1.62261	28.292	16.403
													28.314	1.6181	28.314	16.514
													28.336	1.65413	28.336	16.5561
													28.358	1.59761	28.358	16.6164
													28.38	1.62964	28.38	16.7173
													28.402	1.602	28.402	16.6174
													28.424	1.63268	28.424	16.6591
													28.446	1.61904	28.446	16.5583
													28.468	1.64351	28.468	16.7136
													28.49	1.64388	28.49	16.5114
													28.512	1.64677	28.512	16.6155
													28.534	1.63783	28.534	16.5387
													28.556	1.65236	28.556	16.557
													28.578	1.67652	28.578	16.5165
													28.6	1.66291	28.6	16.5285
													28.622	1.67247	28.622	16.544
													28.644	1.66259	28.644	16.6196
													28.666	1.65434	28.666	16.4698
													28.688	1.68342	28.688	16.628
													28.71	1.63037	28.71	16.5775
													28.732	1.63416	28.732	16.4235
													28.754	1.6295	28.754	16.5471
													28.776	1.63039	28.776	16.4283
													28.798	1.65825	28.798	16.4676
													28.82	1.67389	28.82	16.4938
													28.842	1.66077	28.842	16.5234
													28.864	1.61545	28.864	16.2825
													28.886	1.64622	28.886	16.3426
													28.908	1.6646	28.908	16.3567
													28.93	1.67548	28.93	16.2931
													28.952	1.67748	28.952	16.2425
													28.974	1.66168	28.974	16.1577
													28.996	1.6815	28.996	16.3058
													29.018	1.68071	29.018	16.5003
													29.04	1.65913	29.04	16.4431
													29.062	1.68226	29.062	16.4507
													29.084	1.70003	29.084	16.5217
													29.106	1.61581	29.106	16.6479
													29.128	1.62457	29.128	16.6321
													29.15	1.65773	29.15	16.6752
													29.172	1.60419	29.172	16.5519
													29.194	1.57902	29.194	16.4898
													29.216	1.66587	29.216	16.5356
													29.238	1.59159	29.238	16.5834
													29.26	1.6354	29.26	16.612
													29.282	1.65806	29.282	16.6164
													29.304	1.62963	29.304	16.6547
													29.326	1.63027	29.326	16.6581
													29.348	1.63483	29.348	16.5435
													29.37	1.6134	29.37	16.5225
													29.392	1.6297	29.392	16.517
													29.414	1.65079	29.414	16.6994
													29.436	1.65513	29.436	16.7167
													29.458	1.67234	29.458	16.6455
													29.48	1.66112	29.48	16.6255
													29.502	1.62541	29.502	16.4482
													29.524	1.64314	29.524	16.4383
													29.546	1.65095	29.546	16.412
													29.568	1.68173	29.568	16.6996
													29.59	1.64894	29.59	16.6773
													29.612	1.67512	29.612	16.6317
													29.634	1.65505	29.634	16.69
													29.656	1.6241	29.656	16.6178
													29.678	1.65052	29.678	16.5945
													29.7	1.66959	29.7	16.6742
													29.722	1.69527	29.722	16.7044
													29.744	1.6701	29.744	16.8073
													29.766	1.65979	29.766	16.8943
													29.788	1.66154	29.788	16.8325
													29.81	1.65802	29.81	16.8805
													29.832	1.62915	29.832	16.9824
													29.854	1.6431	29.854	16.9012
													29.876	1.67252	29.876	16.7275
													29.898	1.6392	29.898	16.6476
													29.92	1.68861	29.92	16.5392
													29.942	1.66426	29.942	16.5294
													29.964	1.64981	29.964	14.1463
													29.986	0.99897	29.986	0.62648
													30.008	0.04506	30.008	0.25382
													30.03	0.04164	30.03	0.0226
													30.052	0.03387	30.052	0.0949
													30.074	0.02162	30.074	0.06932
													30.096	0.01482	30.096	0.09476
													30.118	0.03039	30.118	0.08174
													30.14	0.02605	30.14	0.11828
													30.162	0.01733	30.162	0.14318
													30.184	0.00669	30.184	0.13064
													30.206	0.00646	30.206	0.16634
													30.228	0.01418	30.228	0.19766
													30.25	0.00439	30.25	0.13208
													30.272	0.00612	30.272	0.13556
													30.294	0.00687	30.294	0.15044
													30.316	0.00417	30.316	0.17744
													30.338	0.00506	30.338	0.16532
													30.36	0.01139	30.36	0.11498
													30.382	0.00423	30.382	0.17648
													30.404	0.00716	30.404	0.1988
													30.426	0.00036	30.426	0.18998
													30.448	0.00539	30.448	0.16838
													30.47	0.00051	30.47	0.15938
													30.492	0.00645	30.492	0.15326
													30.514	0.01602	30.514	0.1907
													30.536	0.00462	30.536	0.17678
													30.558	0.00128	30.558	0.17246
													30.58	0.00319	30.58	0.16094
													30.602	0.01026	30.602	0.14654
													30.624	0.00934	30.624	0.15056
													30.646	0.00283	30.646	0.18956
													30.668	0.00845	30.668	0.16754
													30.69	0.00917	30.69	0.17624
													30.712	0.00211	30.712	0.1565
													30.734	0.01627	30.734	0.14042
													30.756	0.00612	30.756	0.16424
													30.778	0.00452	30.778	0.19502
													30.8	0.00857	30.8	0.14534
													30.822	0.0236	30.822	0.19334
													30.844	0.00651	30.844	0.18068
													30.866	0.01531	30.866	0.19502
													30.888	0.01813	30.888	0.18332
													30.91	0.00178	30.91	0.10862
													30.932	0.01146	30.932	0.19766
													30.954	0.00183	30.954	0.1346
													30.976	0.00283	30.976	0.1034
													30.998	0.01789	30.998	0.1541
													31.02	0.00427	31.02	0.12164
													31.042	0.00274	31.042	0.1586
													31.064	0.00378	31.064	0.1835
													31.086	0.01445	31.086	0.15944
													31.108	0.01251	31.108	0.191
													31.13	0.00215	31.13	0.15602
													31.152	0.0035	31.152	0.17954
													31.174	0.00499	31.174	0.18146
													31.196	0.03828	31.196	0.19934
													31.218	0.01246	31.218	0.17222
													31.24	0.03891	31.24	0.13844
													31.262	0.0012	31.262	0.17678
													31.284	0.00802	31.284	0.1172
													31.306	0.00902	31.306	0.0455
													31.328	0.00424	31.328	0.07766
													31.35	0.00424	31.35	0.0962
													31.372	0.00957	31.372	0.11282
													31.394	0.00081	31.394	0.18896
													31.416	0.00536	31.416	0.15026
													31.438	0.02636	31.438	0.18626
													31.46	0.01661	31.46	0.09626
													31.482	0.04367	31.482	0.1496
													31.504	0.01213	31.504	0.19232
													31.526	0.02063	31.526	0.08864
													31.548	0.00658	31.548	0.0416
													31.57	0.01083	31.57	0.11432
													31.592	0.00728	31.592	0.06548
													31.614	0.01567	31.614	0.0968
													31.636	0.0156	31.636	0.1055
													31.658	0.00316	31.658	0.08606
													31.68	0.0207	31.68	0.15068
													31.702	0.00072	31.702	0.11126
													31.724	0.01411	31.724	0.10778
													31.746	0.00551	31.746	0.10796
													31.768	0.00345	31.768	0.10136
													31.79	0.01477	31.79	0.16952
													31.812	0.01632	31.812	0.17258
													31.834	0.00527	31.834	0.15374
													31.856	0.00055	31.856	0.1193
													31.878	0.00272	31.878	0.14666
													31.9	0.00688	31.9	0.16358
													31.922	0.01385	31.922	0.14288
													31.944	0.0087	31.944	0.17978
													31.966	0.0166	31.966	0.14858
													31.988	0.02002	31.988	0.19484
													32.01	0.01489	32.01	0.18734
													32.032	0.01281	32.032	0.18752
													32.054	0.01582	32.054	0.18128
													32.076	0.01109	32.076	0.15698
													32.098	0.01181	32.098	0.16136
													32.12	0.00153	32.12	0.19238
													32.142	0.01309	32.142	0.19544
													32.164	0.02072	32.164	0.12536
													32.186	0.00502	32.186	0.18902
													32.208	0.01143	32.208	0.17954
													32.23	0.01926	32.23	0.18176
													32.252	0.00325	32.252	0.14354
													32.274	0.02827	32.274	0.1091
													32.296	0.01226	32.296	0.19142
													32.318	0.02502	32.318	0.16556
													32.34	0.01872	32.34	0.19916
													32.362	0.01496	32.362	0.17936
													32.384	0.01595	32.384	0.17798
													32.406	0.01878	32.406	0.16118
													32.428	0.00163	32.428	0.11246
													32.45	0.0206	32.45	0.13694
													32.472	0.01075	32.472	7.84328
													32.494	1.12362	32.494	16.7722
													32.516	1.52388	32.516	16.9681
													32.538	1.54218	32.538	16.8887
													32.56	1.57695	32.56	16.9728
													32.582	1.56838	32.582	16.985
													32.604	1.55278	32.604	16.9832
													32.626	1.57348	32.626	17.0263
													32.648	1.47899	32.648	17.0766
													32.67	1.5651	32.67	16.9587
													32.692	1.57717	32.692	16.8968
													32.714	1.56921	32.714	16.6572
													32.736	1.59106	32.736	16.6854
													32.758	1.62523	32.758	16.7826
													32.78	1.59471	32.78	16.5548
													32.802	1.59468	32.802	16.695
													32.824	1.61814	32.824	16.5776
													32.846	1.61374	32.846	16.5791
													32.868	1.61866	32.868	16.626
													32.89	1.62977	32.89	16.7649
													32.912	1.60949	32.912	16.6754
													32.934	1.62243	32.934	16.6731
													32.956	1.64533	32.956	16.7793
													32.978	1.57457	32.978	16.7209
													33	1.6302	33	16.4778
													33.022	1.61818	33.022	16.4558
													33.044	1.58635	33.044	16.6131
													33.066	1.60661	33.066	16.7746
													33.088	1.64503	33.088	16.5723
													33.11	1.63322	33.11	16.4851
													33.132	1.63439	33.132	16.7654
													33.154	1.59262	33.154	16.489
													33.176	1.61443	33.176	16.5522
													33.198	1.6416	33.198	16.6152
													33.22	1.62885	33.22	16.5627
													33.242	1.63008	33.242	16.5694
													33.264	1.63305	33.264	16.7175
													33.286	1.65731	33.286	16.6288
													33.308	1.65685	33.308	16.632
													33.33	1.60012	33.33	16.7133
													33.352	1.62611	33.352	16.7049
													33.374	1.64415	33.374	16.7146
													33.396	1.62466	33.396	16.6047
													33.418	1.64542	33.418	16.6684
													33.44	1.64789	33.44	16.6077
													33.462	1.67116	33.462	16.5474
													33.484	1.65926	33.484	16.425
													33.506	1.6545	33.506	16.4723
													33.528	1.63314	33.528	16.4671
													33.55	1.66832	33.55	16.4975
													33.572	1.62477	33.572	16.4905
													33.594	1.6548	33.594	16.3744
													33.616	1.60157	33.616	16.4592
													33.638	1.62963	33.638	16.5046
													33.66	1.62726	33.66	16.5138
													33.682	1.65678	33.682	16.5439
													33.704	1.66423	33.704	16.4251
													33.726	1.64492	33.726	16.3129
													33.748	1.64638	33.748	16.5097
													33.77	1.64298	33.77	16.3964
													33.792	1.67049	33.792	16.5002
													33.814	1.6578	33.814	16.6274
													33.836	1.6428	33.836	16.5382
													33.858	1.65767	33.858	16.5467
													33.88	1.69151	33.88	16.4304
													33.902	1.66627	33.902	16.4364
													33.924	1.65438	33.924	16.4403
													33.946	1.65795	33.946	16.5145
													33.968	1.65545	33.968	16.5577
													33.99	1.6651	33.99	16.4156
													34.012	1.68888	34.012	16.4532
													34.034	1.68547	34.034	16.5121
													34.056	1.68628	34.056	16.4326
													34.078	1.6641	34.078	16.4038
													34.1	1.67783	34.1	16.4512
													34.122	1.63879	34.122	16.5898
													34.144	1.66396	34.144	16.5448
													34.166	1.65793	34.166	16.6416
													34.188	1.67853	34.188	16.6433
													34.21	1.65716	34.21	16.5427
													34.232	1.6732	34.232	16.4372
													34.254	1.65995	34.254	16.4847
													34.276	1.66287	34.276	16.4238
													34.298	1.69276	34.298	16.4321
													34.32	1.68798	34.32	16.567
													34.342	1.70905	34.342	16.5018
													34.364	1.72396	34.364	16.5826
													34.386	1.70047	34.386	16.5206
													34.408	1.72028	34.408	16.3986
													34.43	1.72627	34.43	16.5937
													34.452	1.70362	34.452	16.5967
													34.474	1.64772	34.474	16.5494
													34.496	1.62611	34.496	16.563
													34.518	1.65246	34.518	16.5828
													34.54	1.69024	34.54	16.4383
													34.562	1.69838	34.562	16.429
													34.584	1.69583	34.584	16.5979
													34.606	1.69342	34.606	16.6888
													34.628	1.70321	34.628	16.6141
													34.65	1.702	34.65	16.5225
													34.672	1.70475	34.672	16.4848
													34.694	1.71249	34.694	16.6248
													34.716	1.66289	34.716	16.6251
													34.738	1.70316	34.738	16.7628
													34.76	1.7007	34.76	16.8124
													34.782	1.69011	34.782	16.8139
													34.804	1.69694	34.804	16.7506
													34.826	1.71137	34.826	16.6702
													34.848	1.65772	34.848	16.6293
													34.87	1.63367	34.87	16.5432
													34.892	1.70852	34.892	16.6261
													34.914	1.68535	34.914	16.6897
													34.936	1.67072	34.936	16.603
													34.958	1.69299	34.958	16.703
													34.98	1.47703	34.98	0.15452
													35.002	0.06347	35.002	0.26912
													35.024	0.02347	35.024	0.09746
													35.046	0.02794	35.046	0.00856
													35.068	0.03192	35.068	0.04826
													35.09	0.00831	35.09	0.05122
													35.112	0.01518	35.112	0.03316
													35.134	0.0024	35.134	0.03196
													35.156	0.00219	35.156	0.04102
													35.178	0.00032	35.178	0.05734
													35.2	0.0101	35.2	0.01514
													35.222	0.00556	35.222	0.01514
													35.244	0.01025	35.244	0.1376
													35.266	0.01641	35.266	0.14678
													35.288	0.0055	35.288	0.14012
													35.31	0.00267	35.31	0.18512
													35.332	0.0217	35.332	0.1982
													35.354	0.00214	35.354	0.18326
													35.376	0.01613	35.376	0.10298
													35.398	0.02108	35.398	0.1781
													35.42	0.02745	35.42	0.15452
													35.442	0.02614	35.442	0.19928
													35.464	0.02264	35.464	0.17486
													35.486	0.01879	35.486	0.13784
													35.508	0.01821	35.508	0.10724
													35.53	0.01512	35.53	0.1889
													35.552	0.01204	35.552	0.13922
													35.574	0.00655	35.574	0.19982
													35.596	0.0006	35.596	0.13688
													35.618	0.01247	35.618	0.1904
													35.64	0.00443	35.64	0.17702
													35.662	0.00674	35.662	0.17882
													35.684	0.00378	35.684	0.1706
													35.706	0.0005	35.706	0.0488
													35.728	4e-05	35.728	0.12644
													35.75	0.01092	35.75	0.13316
													35.772	0.00549	35.772	0.18302
													35.794	0.00622	35.794	0.16682
													35.816	0.0076	35.816	0.16706
													35.838	0.02272	35.838	0.10058
													35.86	0.00788	35.86	0.14474
													35.882	0.01365	35.882	0.16106
													35.904	0.00359	35.904	0.1898
													35.926	0.00834	35.926	0.17654
													35.948	0.00202	35.948	0.16928
													35.97	0.0139	35.97	0.18452
													35.992	0.00885	35.992	0.17084
													36.014	0.01524	36.014	0.19934
													36.036	0.0121	36.036	0.13946
													36.058	0.00515	36.058	0.10154
													36.08	0.00672	36.08	0.179
													36.102	0.01243	36.102	0.16046
													36.124	0.00341	36.124	0.19376
													36.146	0.0102	36.146	0.11966
													36.168	0.01825	36.168	0.18284
													36.19	0.02142	36.19	0.18002
													36.212	0.02402	36.212	0.167
													36.234	0.01151	36.234	0.10508
													36.256	0.02051	36.256	0.18416
													36.278	0.01788	36.278	0.1463
													36.3	0.01436	36.3	0.18878
													36.322	0.02307	36.322	0.19532
													36.344	0.02752	36.344	0.13934
													36.366	0.0107	36.366	0.06968
													36.388	0.0251	36.388	0.06854
													36.41	0.01925	36.41	0.07904
													36.432	0.0141	36.432	0.09308
													36.454	0.01263	36.454	0.18764
													36.476	0.01688	36.476	0.12056
													36.498	0.02244	36.498	0.01754
													36.52	0.0248	36.52	0.0761
													36.542	0.00108	36.542	0.07058
													36.564	0.02368	36.564	0.09362
													36.586	0.02209	36.586	0.07778
													36.608	0.00982	36.608	0.0656
													36.63	0.01796	36.63	0.11234
													36.652	0.01775	36.652	0.16928
													36.674	0.01403	36.674	0.16232
													36.696	0.02645	36.696	0.14066
													36.718	0.01913	36.718	0.14558
													36.74	0.02067	36.74	0.143
													36.762	0.02376	36.762	0.1889
													36.784	0.02126	36.784	0.17504
													36.806	0.01713	36.806	0.00374
													36.828	0.01367	36.828	0.13064
													36.85	0.0125	36.85	0.15734
													36.872	0.01345	36.872	0.13784
													36.894	0.01314	36.894	0.08198
													36.916	0.00549	36.916	0.17114
													36.938	0.01824	36.938	0.13064
													36.96	0.00866	36.96	0.08294
													36.982	0.01889	36.982	0.09794
													37.004	0.01508	37.004	0.09254
													37.026	0.00569	37.026	0.09884
													37.048	0.00126	37.048	0.09848
													37.07	0.00134	37.07	0.12518
													37.092	0.00408	37.092	0.19082
													37.114	0.00118	37.114	0.1766
													37.136	0.00384	37.136	0.18608
													37.158	0.0126	37.158	0.18314
													37.18	0.00751	37.18	0.18548
													37.202	0.001	37.202	0.1697
													37.224	0.0021	37.224	0.1721
													37.246	0.00481	37.246	0.1874
													37.268	0.00651	37.268	0.1547
													37.29	0.00829	37.29	0.1838
													37.312	0.01086	37.312	0.13574
													37.334	0.00405	37.334	0.18764
													37.356	0.00528	37.356	0.17204
													37.378	0.00969	37.378	0.17612
													37.4	0.00849	37.4	0.15854
													37.422	0.01068	37.422	0.18356
													37.444	0.00706	37.444	0.1925
													37.466	0.0004	37.466	2.3297
													37.488	0.65668	37.488	16.733
													37.51	1.59712	37.51	16.7273
													37.532	1.57632	37.532	16.5858
													37.554	1.59212	37.554	16.5133
													37.576	1.60512	37.576	16.518
													37.598	1.61604	37.598	16.5865
													37.62	1.62527	37.62	16.5712
													37.642	1.66857	37.642	16.5398
													37.664	1.62911	37.664	16.538
													37.686	1.62361	37.686	16.5349
													37.708	1.62832	37.708	16.6684
													37.73	1.61218	37.73	16.3695
													37.752	1.61376	37.752	16.4052
													37.774	1.63719	37.774	16.6003
													37.796	1.58119	37.796	16.5355
													37.818	1.64482	37.818	16.6048
													37.84	1.65617	37.84	16.558
													37.862	1.66399	37.862	16.4214
													37.884	1.68073	37.884	16.2137
													37.906	1.67597	37.906	16.4241
													37.928	1.67623	37.928	16.4041
													37.95	1.69485	37.95	16.4509
													37.972	1.68763	37.972	16.3626
													37.994	1.69811	37.994	16.3184
													38.016	1.69513	38.016	16.62
													38.038	1.67261	38.038	16.3006
													38.06	1.67397	38.06	16.2508
													38.082	1.68866	38.082	16.2271
													38.104	1.65137	38.104	16.3404
													38.126	1.66411	38.126	16.4801
													38.148	1.67144	38.148	16.4752
													38.17	1.69301	38.17	16.3881
													38.192	1.66304	38.192	16.4742
													38.214	1.67682	38.214	16.5542
													38.236	1.6808	38.236	16.4924
													38.258	1.6764	38.258	16.6215
													38.28	1.69448	38.28	16.4996
													38.302	1.68516	38.302	16.6143
													38.324	1.68282	38.324	16.4371
													38.346	1.70031	38.346	16.3318
													38.368	1.70154	38.368	16.48
													38.39	1.65981	38.39	16.5472
													38.412	1.71164	38.412	16.4907
													38.434	1.69449	38.434	16.4877
													38.456	1.68938	38.456	16.2798
													38.478	1.70731	38.478	16.6521
													38.5	1.69492	38.5	16.4916
													38.522	1.71011	38.522	16.6083
													38.544	1.69847	38.544	16.6887
													38.566	1.68769	38.566	16.7173
													38.588	1.70466	38.588	16.6196
													38.61	1.6932	38.61	16.7098
													38.632	1.69686	38.632	16.5906
													38.654	1.69806	38.654	16.5035
													38.676	1.69479	38.676	16.4304
													38.698	1.68573	38.698	16.4249
													38.72	1.63606	38.72	16.5271
													38.742	1.6821	38.742	16.434
													38.764	1.70864	38.764	16.3606
													38.786	1.67516	38.786	16.6011
													38.808	1.70069	38.808	16.5792
													38.83	1.70433	38.83	16.49
													38.852	1.70683	38.852	16.6523
													38.874	1.64636	38.874	16.6628
													38.896	1.72139	38.896	16.5949
													38.918	1.67901	38.918	16.5379
													38.94	1.71045	38.94	16.6665
													38.962	1.73161	38.962	16.6966
													38.984	1.71914	38.984	16.5175
													39.006	1.7164	39.006	16.6381
													39.028	1.72168	39.028	16.5693
													39.05	1.70856	39.05	16.5713
													39.072	1.71629	39.072	16.5543
													39.094	1.72647	39.094	16.6371
													39.116	1.70852	39.116	16.5065
													39.138	1.68842	39.138	16.5631
													39.16	1.72333	39.16	16.645
													39.182	1.67216	39.182	16.6738
													39.204	1.68538	39.204	16.6654
													39.226	1.70819	39.226	16.7467
													39.248	1.71476	39.248	16.7753
													39.27	1.71921	39.27	16.6717
													39.292	1.72163	39.292	16.9309
													39.314	1.69632	39.314	16.8832
													39.336	1.71968	39.336	16.7795
													39.358	1.71771	39.358	17.0309
													39.38	1.67201	39.38	16.9102
													39.402	1.69212	39.402	16.693
													39.424	1.6704	39.424	16.8637
													39.446	1.66346	39.446	16.8763
													39.468	1.70636	39.468	17.1271
													39.49	1.70066	39.49	17.0394
													39.512	1.69116	39.512	16.7468
													39.534	1.71205	39.534	16.7675
													39.556	1.71195	39.556	16.7013
													39.578	1.69798	39.578	16.8205
													39.6	1.71052	39.6	16.9182
													39.622	1.69971	39.622	16.9461
													39.644	1.71606	39.644	16.7091
													39.666	1.69831	39.666	16.6617
													39.688	1.6961	39.688	16.7287
													39.71	1.68096	39.71	16.9525
													39.732	1.66393	39.732	16.8424
													39.754	1.67943	39.754	16.8469
													39.776	1.69077	39.776	16.9269
													39.798	1.6674	39.798	16.9522
													39.82	1.68724	39.82	16.9158
													39.842	1.68418	39.842	17.0298
													39.864	1.66568	39.864	17.0412
													39.886	1.70299	39.886	17.0319
													39.908	1.71365	39.908	17.0358
													39.93	1.68896	39.93	17.0442
													39.952	1.70773	39.952	17.1136
													39.974	1.6979	39.974	4.8119
													39.996	0.08469	39.996	0.2699

## Sheet: Figure S7
Vg	Id	Vg	Id	Vg	Id
V	mA/mm	V	mA/mm	V	mA/mm
10	0.00396	10	0.0453	10	0.29515
9.8	0.00421	9.8	0.05118	9.8	0.34126
9.6	0.00487	9.6	0.05731	9.6	0.38181
9.4	0.00558	9.4	0.06359	9.4	0.42214
9.2	0.00607	9.2	0.06984	9.2	0.46096
9	0.00679	9	0.07684	9	0.50299
8.8	0.00761	8.8	0.08406	8.8	0.54484
8.6	0.0089	8.6	0.09169	8.6	0.58627
8.4	0.01028	8.4	0.09967	8.4	0.62937
8.2	0.01168	8.2	0.10853	8.2	0.6751
8	0.01318	8	0.11506	8	0.72068
7.8	0.01479	7.8	0.12589	7.8	0.73487
7.6	0.0154	7.6	0.13709	7.6	0.81518
7.4	0.01785	7.4	0.1485	7.4	0.86819
7.2	0.02026	7.2	0.16152	7.2	0.92686
7	0.02275	7	0.17456	7	0.98255
6.8	0.02551	6.8	0.18887	6.8	1.041
6.6	0.02842	6.6	0.20321	6.6	1.09856
6.4	0.03173	6.4	0.21923	6.4	1.16094
6.2	0.03533	6.2	0.23673	6.2	1.2238
6	0.03483	6	0.25445	6	1.28569
5.8	0.03591	5.8	0.27409	5.8	1.35315
5.6	0.03818	5.6	0.29475	5.6	1.41989
5.4	0.04119	5.4	0.31679	5.4	1.49197
5.2	0.04473	5.2	0.34045	5.2	1.56316
5	0.04857	5	0.36499	5	1.63684
4.8	0.05743	4.8	0.39194	4.8	1.71765
4.6	0.06742	4.6	0.4204	4.6	1.79666
4.4	0.07696	4.4	0.4489	4.4	1.87004
4.2	0.0873	4.2	0.4817	4.2	1.95761
4	0.09827	4	0.51538	4	2.04509
3.8	0.10973	3.8	0.54929	3.8	2.13022
3.6	0.12243	3.6	0.58921	3.6	2.22497
3.4	0.13538	3.4	0.61401	3.4	2.31346
3.2	0.14982	3.2	0.66008	3.2	2.41643
3	0.16482	3	0.70495	3	2.51124
2.8	0.17279	2.8	0.75367	2.8	2.61199
2.6	0.17929	2.6	0.79281	2.6	2.71464
2.4	0.18673	2.4	0.82731	2.4	2.81914
2.2	0.19656	2.2	0.88474	2.2	2.92043
2	0.20913	2	0.93709	2	3.03745
1.8	0.2329	1.8	0.99807	1.8	3.14911
1.6	0.25973	1.6	1.03563	1.6	3.26138
1.4	0.28743	1.4	1.0842	1.4	3.3792
1.2	0.31637	1.2	1.13736	1.2	3.50785
1	0.34556	1	1.18668	1	3.62666
0.8	0.37546	0.8	1.26544	0.8	3.75099
0.6	0.40811	0.6	1.33997	0.6	3.89551
0.4	0.43985	0.4	1.41524	0.4	4.01852
0.2	0.47307	0.2	1.47865	0.2	4.15236
0	0.50718	0	1.56287	0	4.29035
-0.2	0.543	-0.2	1.62675	-0.2	4.43403
-0.4	0.55788	-0.4	1.7018	-0.4	4.56883
-0.6	0.57478	-0.6	1.79762	-0.6	4.71641
-0.8	0.59851	-0.8	1.87651	-0.8	4.88038
-1	0.6232	-1	1.95738	-1	5.01878
-1.2	0.64993	-1.2	2.05704	-1.2	5.16305
-1.4	0.68158	-1.4	2.14313	-1.4	5.32889
-1.6	0.72945	-1.6	2.22971	-1.6	5.491
-1.8	0.7816	-1.8	2.32927	-1.8	5.65874
-2	0.83371	-2	2.44892	-2	5.82476
-2.2	0.88403	-2.2	2.53612	-2.2	5.98006
-2.4	0.93648	-2.4	2.63199	-2.4	6.14951
-2.6	0.99098	-2.6	2.76999	-2.6	6.33581
-2.8	1.04402	-2.8	2.87452	-2.8	6.50386
-3	1.0996	-3	2.97851	-3	6.69046
-3.2	1.15271	-3.2	3.08149	-3.2	6.86621
-3.4	1.20881	-3.4	3.19223	-3.4	7.0537
-3.6	1.26509	-3.6	3.33953	-3.6	7.24352
-3.8	1.32467	-3.8	3.468	-3.8	7.42821
-4	1.38432	-4	3.58849	-4	7.6333
-4.2	1.43901	-4.2	3.69822	-4.2	7.81256
-4.4	1.499	-4.4	3.85852	-4.4	8.01663
-4.6	1.55812	-4.6	3.99021	-4.6	8.22428
-4.8	1.61787	-4.8	4.11253	-4.8	8.42488
-5	1.67996	-5	4.24001	-5	8.63926
-5.2	1.73362	-5.2	4.41474	-5.2	8.86182
-5.4	1.76497	-5.4	4.54122	-5.4	9.04667
-5.6	1.83154	-5.6	4.68727	-5.6	9.29455
-5.8	1.86651	-5.8	4.81327	-5.8	9.49747
-6	1.90756	-6	5.00167	-6	9.74201
-6.2	1.94419	-6.2	5.13508	-6.2	9.93975
-6.4	1.99364	-6.4	5.28538	-6.4	10.2014
-6.6	2.03662	-6.6	5.42152	-6.6	10.421
-6.8	2.08601	-6.8	5.61226	-6.8	10.664
-7	2.15405	-7	5.76602	-7	10.9005
-7.2	2.20681	-7.2	5.90768	-7.2	11.1389
-7.4	2.25809	-7.4	6.05758	-7.4	11.3837
-7.6	2.3036	-7.6	6.2356	-7.6	11.5973
-7.8	2.36494	-7.8	6.42322	-7.8	11.8898
-8	2.42126	-8	6.57268	-8	12.1522
-8.2	2.49061	-8.2	6.71624	-8.2	12.3906
-8.4	2.56768	-8.4	6.90647	-8.4	12.6312
-8.6	2.65241	-8.6	7.09412	-8.6	12.9267
-8.8	2.72167	-8.8	7.22423	-8.8	13.1464
-9	2.8023	-9	7.39173	-9	13.4189
-9.2	2.8741	-9.2	7.5874	-9.2	13.6647
-9.4	2.95966	-9.4	7.78446	-9.4	13.9843
-9.6	3.02963	-9.6	7.924	-9.6	14.2268
-9.8	3.10837	-9.8	8.09754	-9.8	14.5138
-10	3.17908	-10	8.30092	-10	14.7639

## Sheet: Figure S8
2 theta	intensity		energy	intensity		Raman shift	intensity
degree	a.u.		keV	a.u.		cm-1	a.u.
20.0101	75		1.5	318		50.0086	449.117
20.0303	75		1.52	293		50.7846	449.3
20.0506	83		1.54	282		51.5604	448.417
20.0708	77		1.56	286		52.3362	449.833
20.091	76		1.58	278		53.1119	449.067
20.1112	65		1.6	264		53.8874	449.367
20.1315	84		1.62	273		54.6629	449.817
20.1517	64		1.64	282		55.4383	449.633
20.1719	67		1.66	269		56.2135	449.65
20.1921	84		1.68	264		56.9887	449.633
20.2124	81		1.7	276		57.7637	450.033
20.2326	80		1.72	270		58.5387	449.5
20.2528	63		1.74	297		59.3135	450.3
20.273	61		1.76	265		60.0883	450.05
20.2933	70		1.78	253		60.8629	449.883
20.3135	63		1.8	254		61.6375	450.033
20.3337	74		1.82	221		62.4119	449.867
20.3539	73		1.84	230		63.1862	449.817
20.3742	75		1.86	239		63.9605	449.8
20.3944	75		1.88	222		64.7346	449.633
20.4146	80		1.9	216		65.5086	449.667
20.4348	79		1.92	207		66.2825	450.133
20.4551	71		1.94	214		67.0563	449.783
20.4753	65		1.96	233		67.83	449.867
20.4955	53		1.98	278		68.6037	450.317
20.5157	87		2	315		69.3772	449.983
20.536	86		2.02	337		70.1506	450.05
20.5562	61		2.04	318		70.9239	450.017
20.5764	77		2.06	270		71.6971	450.033
20.5966	61		2.08	234		72.4702	450.333
20.6169	90		2.1	234		73.2432	450.783
20.6371	81		2.12	223		74.0161	450.7
20.6573	77		2.14	231		74.7888	450.683
20.6775	80		2.16	205		75.5615	451.333
20.6978	77		2.18	203		76.3341	450.817
20.718	76		2.2	195		77.1066	451.1
20.7382	81		2.22	214		77.879	451.317
20.7584	95		2.24	219		78.6512	451.583
20.7787	146		2.26	228		79.4234	452.217
20.7989	201		2.28	248		80.1955	451.133
20.8191	160		2.3	248		80.9675	452.5
20.8393	181		2.32	225		81.7393	452.383
20.8596	115		2.34	220		82.5111	452.483
20.8798	108		2.36	194		83.2827	452.833
20.9	90		2.38	197		84.0543	453.583
20.9202	99		2.4	189		84.8258	453.633
20.9405	74		2.42	182		85.5971	454.7
20.9607	81		2.44	162		86.3684	456.15
20.9809	81		2.46	168		87.1395	457.3
21.0011	84		2.48	170		87.9106	458.417
21.0214	91		2.5	179		88.6815	458.567
21.0416	72		2.52	166		89.4523	459.233
21.0618	94		2.54	175		90.2231	459.183
21.082	97		2.56	180		90.9937	458.467
21.1023	70		2.58	162		91.7643	457.867
21.1225	65		2.6	161		92.5347	456.067
21.1427	85		2.62	159		93.305	455.217
21.1629	85		2.64	159		94.0753	454.783
21.1832	84		2.66	163		94.8454	454.183
21.2034	72		2.68	169		95.6154	453.75
21.2236	73		2.7	171		96.3853	454.15
21.2438	71		2.72	163		97.1552	453.283
21.2641	77		2.74	166		97.9249	454.15
21.2843	63		2.76	176		98.6945	454
21.3045	75		2.78	194		99.464	454.05
21.3248	72		2.8	163		100.233	453.9
21.345	91		2.82	176		101.003	453.35
21.3652	83		2.84	170		101.772	453.6
21.3854	87		2.86	166		102.541	452.983
21.4057	84		2.88	163		103.31	453.217
21.4259	76		2.9	164		104.079	452.95
21.4461	70		2.92	172		104.848	453.683
21.4663	72		2.94	167		105.616	452.85
21.4866	67		2.96	175		106.385	453.3
21.5068	73		2.98	166		107.154	454.033
21.527	65		3	154		107.922	454.667
21.5472	76		3.02	155		108.69	455.267
21.5675	89		3.04	136		109.458	456.633
21.5877	92		3.06	161		110.227	458.033
21.6079	81		3.08	156		110.995	460.983
21.6281	77		3.1	146		111.762	464.6
21.6484	52		3.12	134		112.53	469.45
21.6686	90		3.14	129		113.298	473.083
21.6888	76		3.16	141		114.065	481.117
21.709	74		3.18	144		114.833	488.633
21.7293	82		3.2	153		115.6	496.833
21.7495	85		3.22	165		116.368	504.633
21.7697	94		3.24	174		117.135	510.367
21.7899	74		3.26	218		117.902	514.65
21.8102	83		3.28	248		118.669	513.6
21.8304	86		3.3	347		119.436	512
21.8506	75		3.32	420		120.203	505.383
21.8708	84		3.34	420		120.969	499.517
21.891	57		3.36	416		121.736	491.967
21.9113	91		3.38	383		122.502	486.967
21.9315	101		3.4	257		123.269	482.683
21.9517	85		3.42	219		124.035	478.817
21.972	86		3.44	195		124.801	475.167
21.9922	87		3.46	174		125.567	472.567
22.0124	89		3.48	160		126.333	471.067
22.0326	89		3.5	167		127.099	467.633
22.0529	83		3.52	165		127.865	465.85
22.0731	84		3.54	175		128.63	464
22.0933	78		3.56	214		129.396	462.75
22.1135	68		3.58	247		130.161	461.633
22.1338	78		3.6	284		130.927	461.133
22.154	83		3.62	311		131.692	461.4
22.1742	77		3.64	431		132.457	460.883
22.1944	93		3.66	703		133.222	462.4
22.2147	99		3.68	1386		133.987	464.1
22.2349	88		3.7	2613		134.752	467.25
22.2551	91		3.72	4516		135.517	470.717
22.2753	113		3.74	6407		136.281	477.067
22.2956	115		3.76	7650		137.046	480.383
22.3158	117		3.78	7735		137.81	482.15
22.336	120		3.8	6514		138.575	480.033
22.3562	102		3.82	4437		139.339	476.533
22.3765	112		3.84	2660		140.103	471.3
22.3967	132		3.86	1376		140.867	466.333
22.4169	118		3.88	714		141.631	462.033
22.4371	110		3.9	446		142.395	460.217
22.4574	106		3.92	489		143.159	457.217
22.4776	118		3.94	702		143.922	455.883
22.4978	126		3.96	1313		144.686	454.183
22.518	110		3.98	2168		145.449	454.3
22.5383	143		4	2962		146.213	452.783
22.5585	154		4.02	3680		146.976	452.967
22.5787	174		4.04	3997		147.739	451.6
22.5989	167		4.06	3785		148.502	451.583
22.6192	164		4.08	3140		149.265	451.15
22.6394	193		4.1	2353		150.028	451.4
22.6596	196		4.12	1809		150.791	450.817
22.6798	228		4.14	1307		151.553	450.417
22.7001	211		4.16	957		152.316	450.167
22.7203	190		4.18	667		153.078	450.95
22.7405	205		4.2	500		153.841	450.917
22.7607	191		4.22	515		154.603	449.683
22.781	216		4.24	643		155.365	450.217
22.8012	205		4.26	845		156.127	450.3
22.8214	179		4.28	1028		156.889	449.683
22.8416	188		4.3	1182		157.651	450.35
22.8619	201		4.32	1083		158.413	450
22.8821	212		4.34	912		159.174	449.8
22.9023	259		4.36	713		159.936	450.25
22.9225	342		4.38	445		160.697	450.35
22.9428	555		4.4	306		161.459	449.817
22.963	841		4.42	221		162.22	450.1
22.9832	1348		4.44	168		162.981	449.617
23.0034	2281		4.46	193		163.742	449.55
23.0237	4584		4.48	221		164.503	450.317
23.0439	7909		4.5	275		165.264	449.767
23.0641	9458		4.52	381		166.024	449.133
23.0843	8478		4.54	442		166.785	449.85
23.1046	6441		4.56	529		167.546	449.3
23.1248	5157		4.58	554		168.306	449.667
23.145	3253		4.6	492		169.066	450
23.1652	1446		4.62	417		169.827	450.5
23.1855	673		4.64	298		170.587	449.4
23.2057	369		4.66	199		171.347	449.667
23.2259	272		4.68	182		172.107	450.05
23.2461	232		4.7	138		172.867	449.033
23.2664	225		4.72	147		173.626	449.483
23.2866	191		4.74	164		174.386	449.483
23.3068	168		4.76	211		175.146	449.933
23.327	203		4.78	278		175.905	450.217
23.3473	188		4.8	318		176.664	449.733
23.3675	166		4.82	331		177.424	449.483
23.3877	130		4.84	310		178.183	449.45
23.4079	148		4.86	279		178.942	450
23.4282	126		4.88	239		179.701	449.3
23.4484	115		4.9	203		180.46	449
23.4686	121		4.92	159		181.218	449.5
23.4888	119		4.94	130		181.977	450.15
23.5091	106		4.96	107		182.736	449.533
23.5293	116		4.98	105		183.494	449.367
23.5495	106		5	92		184.252	448.7
23.5697	119		5.02	114		185.011	449.817
23.59	110		5.04	94		185.769	449.5
23.6102	132		5.06	87		186.527	448.867
23.6304	125		5.08	98		187.285	449.017
23.6506	112		5.1	84		188.043	448.833
23.6709	109		5.12	110		188.8	448.8
23.6911	117		5.14	100		189.558	449
23.7113	113		5.16	88		190.316	448.7
23.7315	98		5.18	93		191.073	448.35
23.7518	115		5.2	102		191.83	448.667
23.772	103		5.22	96		192.588	448.567
23.7922	115		5.24	78		193.345	448.733
23.8124	114		5.26	92		194.102	448.75
23.8327	111		5.28	94		194.859	448.2
23.8529	111		5.3	101		195.616	448.233
23.8731	100		5.32	85		196.372	447.917
23.8934	115		5.34	84		197.129	448.25
23.9136	111		5.36	97		197.886	448.033
23.9338	127		5.38	98		198.642	448.367
23.954	82		5.4	92		199.399	448.3
23.9743	108		5.42	91
23.9945	118		5.44	103
24.0147	119		5.46	101
24.0349	93		5.48	88
24.0552	110		5.5	94
24.0754	106		5.52	99
24.0956	98		5.54	113
24.1158	119		5.56	89
24.1361	94		5.58	89
24.1563	115		5.6	93
24.1765	106		5.62	90
24.1967	116		5.64	87
24.217	113		5.66	99
24.2372	122		5.68	82
24.2574	109		5.7	95
24.2776	103		5.72	82
24.2979	94		5.74	106
24.3181	109		5.76	88
24.3383	106		5.78	90
24.3585	111		5.8	94
24.3788	107		5.82	91
24.399	118		5.84	100
24.4192	123		5.86	91
24.4394	111		5.88	105
24.4596	90		5.9	90
24.4799	95		5.92	85
24.5001	110		5.94	97
24.5203	121		5.96	82
24.5405	108		5.98	94
24.5608	99		6	99
24.581	80		6.02	96
24.6012	129		6.04	79
24.6214	125		6.06	86
24.6417	108		6.08	94
24.6619	92		6.1	98
24.6821	129		6.12	83
24.7024	130		6.14	88
24.7226	110		6.16	92
24.7428	112		6.18	101
24.763	127		6.2	90
24.7833	132		6.22	100
24.8035	122		6.24	106
24.8237	157		6.26	100
24.8439	199		6.28	123
24.8642	216		6.3	109
24.8844	233		6.32	94
24.9046	234		6.34	101
24.9248	175		6.36	106
24.9451	126		6.38	111
24.9653	99		6.4	112
24.9855	119		6.42	112
25.0057	99		6.44	101
25.026	136		6.46	104
25.0462	91		6.48	106
25.0664	111		6.5	84
25.0866	129		6.52	93
25.1069	109		6.54	91
25.1271	124		6.56	98
25.1473	97		6.58	85
25.1675	99		6.6	84
25.1878	99		6.62	84
25.208	91		6.64	92
25.2282	102		6.66	96
25.2484	118		6.68	86
25.2687	129		6.7	83
25.2889	110		6.72	104
25.3091	123		6.74	84
25.3293	113		6.76	90
25.3496	122		6.78	106
25.3698	101		6.8	79
25.39	108		6.82	97
25.4102	106		6.84	95
25.4305	118		6.86	111
25.4507	112		6.88	112
25.4709	108		6.9	94
25.4911	124		6.92	88
25.5114	102		6.94	99
25.5316	103		6.96	96
25.5518	90		6.98	92
25.572	129		7	79
25.5923	108		7.02	88
25.6125	97		7.04	78
25.6327	107		7.06	90
25.6529	107		7.08	97
25.6732	91		7.1	81
25.6934	113		7.12	93
25.7136	97		7.14	97
25.7338	128		7.16	90
25.7541	93		7.18	76
25.7743	109		7.2	102
25.7945	131		7.22	93
25.8147	102		7.24	87
25.835	115		7.26	86
25.8552	106		7.28	81
25.8754	121		7.3	73
25.8956	103		7.32	83
25.9159	98		7.34	79
25.9361	110		7.36	86
25.9563	111		7.38	77
25.9765	127		7.4	75
25.9968	110		7.42	88
26.017	101		7.44	93
26.0372	117		7.46	97
26.0574	104		7.48	69
26.0777	93		7.5	90
26.0979	90		7.52	97
26.1181	104		7.54	89
26.1383	104		7.56	101
26.1586	95		7.58	96
26.1788	97		7.6	79
26.199	96		7.62	84
26.2192	108		7.64	95
26.2395	106		7.66	89
26.2597	119		7.68	79
26.2799	101		7.7	95
26.3001	101		7.72	82
26.3204	95		7.74	85
26.3406	121		7.76	107
26.3608	104		7.78	107
26.381	109		7.8	124
26.4013	101		7.82	123
26.4215	122		7.84	159
26.4417	116		7.86	211
26.462	109		7.88	326
26.4822	112		7.9	643
26.5024	109		7.92	1031
26.5226	122		7.94	1638
26.5429	99		7.96	2482
26.5631	107		7.98	3264
26.5833	121		8	4039
26.6035	140		8.02	4458
26.6238	128		8.04	4478
26.644	147		8.06	4282
26.6642	134		8.08	3596
26.6844	158		8.1	2744
26.7047	160		8.12	1988
26.7249	139		8.14	1303
26.7451	122		8.16	826
26.7653	141		8.18	489
26.7856	139		8.2	340
26.8058	168		8.22	210
26.826	157		8.24	151
26.8462	153		8.26	126
26.8665	132		8.28	101
26.8867	152		8.3	101
26.9069	149		8.32	89
26.9271	154		8.34	85
26.9474	161		8.36	94
26.9676	150		8.38	92
26.9878	159		8.4	88
27.008	146		8.42	101
27.0282	151		8.44	107
27.0485	149		8.46	91
27.0687	158		8.48	96
27.0889	186		8.5	92
27.1091	182		8.52	83
27.1294	195		8.54	86
27.1496	206		8.56	99
27.1698	233		8.58	119
27.19	228		8.6	109
27.2103	217		8.62	110
27.2305	226		8.64	97
27.2507	206		8.66	97
27.2709	213		8.68	132
27.2912	237		8.7	101
27.3114	245		8.72	102
27.3316	220		8.74	137
27.3519	229		8.76	187
27.3721	292		8.78	257
27.3923	301		8.8	353
27.4125	356		8.82	452
27.4328	461		8.84	594
27.453	773		8.86	708
27.4732	1217		8.88	759
27.4934	1984		8.9	702
27.5137	2904		8.92	629
27.5339	4501		8.94	592
27.5541	6998		8.96	449
27.5743	9971		8.98	351
27.5946	10727		9	281
27.6148	8428		9.02	152
27.635	6349		9.04	109
27.6552	5508		9.06	72
27.6755	4239		9.08	71
27.6957	2205		9.1	61
27.7159	916		9.12	46
27.7361	479		9.14	62
27.7564	345		9.16	57
27.7766	338		9.18	58
27.7968	272		9.2	53
27.817	258		9.22	83
27.8373	241		9.24	76
27.8575	242		9.26	79
27.8777	239		9.28	103
27.8979	202		9.3	91
27.9182	222		9.32	108
27.9384	216		9.34	83
27.9586	198		9.36	113
27.9788	172		9.38	86
27.9991	180		9.4	81
28.0193	171		9.42	80
28.0395	192		9.44	74
28.0597	203		9.46	63
28.08	173		9.48	56
28.1002	150		9.5	58
28.1204	166		9.52	62
28.1406	165		9.54	67
28.1609	162		9.56	67
28.1811	148		9.58	78
28.2013	152		9.6	64
28.2215	147		9.62	67
28.2418	166		9.64	70
28.262	161		9.66	81
28.2822	172		9.68	73
28.3024	148		9.7	63
28.3227	137		9.72	55
28.3429	143		9.74	38
28.3631	143		9.76	58
28.3833	144		9.78	54
28.4036	142		9.8	45
28.4238	146		9.82	47
28.444	166		9.84	50
28.4642	137		9.86	64
28.4845	130		9.88	53
28.5047	132		9.9	43
28.5249	140		9.92	49
28.5451	149		9.94	34
28.5654	146		9.96	54
28.5856	138		9.98	43
28.6058	108		10	44
28.626	142		10.02	29
28.6463	106		10.04	43
28.6665	112		10.06	56
28.6867	133		10.08	49
28.7069	136		10.1	55
28.7272	126		10.12	40
28.7474	134		10.14	48
28.7676	137		10.16	50
28.7878	127		10.18	36
28.8081	114		10.2	43
28.8283	143		10.22	37
28.8485	129		10.24	49
28.8687	110		10.26	60
28.889	150		10.28	45
28.9092	136		10.3	43
28.9294	105		10.32	38
28.9496	139		10.34	52
28.9699	125		10.36	50
28.9901	137		10.38	57
29.0103	118		10.4	34
29.0306	138		10.42	42
29.0508	122		10.44	53
29.071	130		10.46	44
29.0912	129		10.48	46
29.1115	143		10.5	43
29.1317	115
29.1519	136
29.1721	145
29.1924	130
29.2126	138
29.2328	118
29.253	125
29.2733	122
29.2935	109
29.3137	118
29.3339	124
29.3542	115
29.3744	120
29.3946	125
29.4148	109
29.4351	137
29.4553	118
29.4755	122
29.4957	111
29.516	129
29.5362	151
29.5564	120
29.5766	121
29.5968	136
29.6171	118
29.6373	137
29.6575	139
29.6777	138
29.698	143
29.7182	129
29.7384	141
29.7586	110
29.7789	134
29.7991	118
29.8193	142
29.8395	131
29.8598	141
29.88	133
29.9002	127
29.9204	103
29.9407	124
29.9609	117
29.9811	128
30.0013	115
30.0216	118
30.0418	140
30.062	138
30.0823	118
30.1025	113
30.1227	138
30.1429	126
30.1632	103
30.1834	111
30.2036	110
30.2238	120
30.2441	103
30.2643	110
30.2845	120
30.3047	128
30.325	138
30.3452	123
30.3654	105
30.3856	129
30.4059	152
30.4261	134
30.4463	139
30.4665	116
30.4868	111
30.507	118
30.5272	130
30.5474	98
30.5677	111
30.5879	108
30.6081	112
30.6283	118
30.6486	145
30.6688	118
30.689	102
30.7092	135
30.7295	132
30.7497	131
30.7699	94
30.7901	117
30.8104	117
30.8306	110
30.8508	130
30.871	121
30.8913	131
30.9115	105
30.9317	122
30.9519	105
30.9722	132
30.9924	107
31.0126	109
31.0328	93
31.0531	117
31.0733	141
31.0935	112
31.1137	106
31.134	119
31.1542	109
31.1744	116
31.1946	110
31.2149	110
31.2351	113
31.2553	116
31.2755	106
31.2958	120
31.316	138
31.3362	115
31.3564	122
31.3767	122
31.3969	129
31.4171	137
31.4373	124
31.4576	90
31.4778	114
31.498	88
31.5182	94
31.5385	110
31.5587	124
31.5789	95
31.5991	97
31.6194	115
31.6396	125
31.6598	118
31.68	123
31.7003	108
31.7205	112
31.7407	100
31.761	108
31.7812	110
31.8014	94
31.8216	121
31.8419	113
31.8621	132
31.8823	123
31.9025	107
31.9228	102
31.943	95
31.9632	105
31.9834	123
32.0037	102
32.0239	118
32.0441	131
32.0643	102
32.0846	118
32.1048	92
32.125	103
32.1452	109
32.1654	125
32.1857	103
32.2059	90
32.2261	114
32.2463	102
32.2666	118
32.2868	131
32.307	115
32.3272	111
32.3475	113
32.3677	101
32.3879	102
32.4081	114
32.4284	110
32.4486	113
32.4688	118
32.489	110
32.5093	124
32.5295	104
32.5497	119
32.5699	111
32.5902	107
32.6104	117
32.6306	120
32.6508	103
32.6711	97
32.6913	115
32.7115	107
32.7317	102
32.752	91
32.7722	84
32.7924	109
32.8127	110
32.8329	114
32.8531	99
32.8733	108
32.8935	110
32.9138	106
32.934	113
32.9542	100
32.9745	109
32.9947	127
33.0149	118
33.0351	141
33.0554	114
33.0756	85
33.0958	117
33.116	120
33.1363	110
33.1565	107
33.1767	112
33.1969	129
33.2172	120
33.2374	103
33.2576	111
33.2778	93
33.2981	104
33.3183	110
33.3385	96
33.3587	127
33.379	100
33.3992	104
33.4194	99
33.4396	107
33.4599	112
33.4801	123
33.5003	122
33.5205	106
33.5408	121
33.561	106
33.5812	100
33.6014	105
33.6217	105
33.6419	119
33.6621	125
33.6823	118
33.7026	119
33.7228	107
33.743	110
33.7632	106
33.7835	101
33.8037	105
33.8239	107
33.8441	109
33.8644	116
33.8846	116
33.9048	109
33.925	116
33.9453	119
33.9655	108
33.9857	102
34.0059	100
34.0262	99
34.0464	105
34.0666	121
34.0868	116
34.1071	109
34.1273	98
34.1475	109
34.1677	117
34.188	95
34.2082	126
34.2284	97
34.2486	112
34.2689	124
34.2891	119
34.3093	102
34.3295	114
34.3498	100
34.37	114
34.3902	116
34.4104	128
34.4307	132
34.4509	135
34.4711	155
34.4913	161
34.5116	144
34.5318	131
34.552	121
34.5722	117
34.5925	125
34.6127	96
34.6329	103
34.6531	114
34.6734	115
34.6936	116
34.7138	115
34.7341	121
34.7543	122
34.7745	97
34.7947	121
34.815	107
34.8352	111
34.8554	103
34.8756	109
34.8959	105
34.9161	106
34.9363	112
34.9565	110
34.9768	105
34.997	114
35.0172	107
35.0374	117
35.0577	103
35.0779	93
35.0981	107
35.1183	123
35.1386	141
35.1588	100
35.179	92
35.1992	96
35.2195	101
35.2397	93
35.2599	90
35.2801	95
35.3004	75
35.3206	79
35.3408	102
35.361	100
35.3813	109
35.4015	104
35.4217	99
35.4419	109
35.4622	105
35.4824	91
35.5026	106
35.5228	92
35.5431	91
35.5633	113
35.5835	119
35.6037	105
35.624	93
35.6442	104
35.6644	94
35.6846	110
35.7049	92
35.7251	91
35.7453	113
35.7655	104
35.7858	92
35.806	101
35.8262	95
35.8464	94
35.8667	116
35.8869	104
35.9071	91
35.9273	111
35.9476	95
35.9678	110
35.988	115
36.0082	114
36.0285	89
36.0487	105
36.0689	105
36.0891	93
36.1094	112
36.1296	91
36.1498	120
36.17	98
36.1903	94
36.2105	104
36.2307	99
36.2509	99
36.2712	89
36.2914	101
36.3116	105
36.3318	95
36.3521	108
36.3723	120
36.3925	124
36.4127	118
36.433	143
36.4532	114
36.4734	142
36.4936	130
36.5139	115
36.5341	112
36.5543	125
36.5745	105
36.5948	108
36.615	106
36.6352	107
36.6554	89
36.6757	118
36.6959	96
36.7161	104
36.7363	114
36.7566	113
36.7768	105
36.797	112
36.8172	105
36.8375	85
36.8577	85
36.8779	91
36.8981	93
36.9184	106
36.9386	115
36.9588	96
36.979	139
36.9993	108
37.0195	119
37.0397	123
37.0599	134
37.0802	106
37.1004	135
37.1206	97
37.1409	117
37.1611	113
37.1813	112
37.2015	118
37.2217	107
37.242	99
37.2622	115
37.2824	133
37.3026	122
37.3229	111
37.3431	106
37.3633	122
37.3835	93
37.4038	100
37.424	80
37.4442	108
37.4644	118
37.4847	115
37.5049	110
37.5251	103
37.5453	110
37.5656	109
37.5858	101
37.606	111
37.6262	117
37.6465	127
37.6667	115
37.6869	104
37.7071	129
37.7274	109
37.7476	133
37.7678	122
37.788	120
37.8083	122
37.8285	105
37.8487	109
37.8689	119
37.8892	130
37.9094	124
37.9296	127
37.9498	148
37.9701	135
37.9903	138
38.0105	122
38.0307	125
38.051	120
38.0712	152
38.0914	145
38.1116	174
38.1319	174
38.1521	204
38.1723	218
38.1925	293
38.2128	392
38.233	629
38.2532	1100
38.2735	1741
38.2937	2521
38.3139	2781
38.3341	2079
38.3543	1386
38.3746	1258
38.3948	1465
38.415	1396
38.4353	1021
38.4555	537
38.4757	327
38.4959	219
38.5162	160
38.5364	187
38.5566	134
38.5768	132
38.5971	121
38.6173	124
38.6375	135
38.6577	126
38.678	140
38.6982	148
38.7184	107
38.7386	132
38.7589	98
38.7791	123
38.7993	123
38.8195	106
38.8398	132
38.86	114
38.8802	94
38.9004	116
38.9207	110
38.9409	109
38.9611	135
38.9813	109
39.0016	114
39.0218	136
39.042	138
39.0622	130
39.0825	121
39.1027	99
39.1229	113
39.1431	120
39.1634	104
39.1836	131
39.2038	98
39.224	123
39.2443	100
39.2645	125
39.2847	128
39.3049	96
39.3252	106
39.3454	111
39.3656	119
39.3858	138
39.4061	112
39.4263	125
39.4465	111
39.4667	125
39.487	121
39.5072	123
39.5274	105
39.5476	103
39.5679	118
39.5881	97
39.6083	120
39.6285	95
39.6488	100
39.669	103
39.6892	110
39.7094	133
39.7297	106
39.7499	132
39.7701	103
39.7903	130
39.8106	122
39.8308	132
39.851	100
39.8713	120
39.8915	109
39.9117	111
39.9319	105
39.9521	122
39.9724	133
39.9926	119
40.0128	146
40.0331	125
40.0533	150
40.0735	123
40.0937	136
40.114	128
40.1342	131
40.1544	131
40.1746	158
40.1949	140
40.2151	148
40.2353	159
40.2555	134
40.2758	147
40.296	157
40.3162	163
40.3364	192
40.3567	199
40.3769	262
40.3971	336
40.4173	498
40.4376	799
40.4578	1291
40.478	1868
40.4982	2184
40.5185	1964
40.5387	1305
40.5589	1064
40.5791	1161
40.5994	1191
40.6196	1095
40.6398	726
40.66	427
40.6803	237
40.7005	222
40.7207	187
40.7409	149
40.7612	164
40.7814	142
40.8016	144
40.8218	146
40.8421	134
40.8623	109
40.8825	116
40.9027	107
40.923	124
40.9432	124
40.9634	111
40.9836	140
41.0039	130
41.0241	121
41.0443	117
41.0645	109
41.0847	102
41.105	118
41.1252	111
41.1454	105
41.1657	123
41.1859	120
41.2061	118
41.2263	93
41.2466	134
41.2668	121
41.287	127
41.3072	107
41.3275	102
41.3477	94
41.3679	111
41.3881	109
41.4084	96
41.4286	95
41.4488	111
41.469	76
41.4893	101
41.5095	106
41.5297	115
41.5499	93
41.5702	115
41.5904	118
41.6106	114
41.6308	104
41.6511	107
41.6713	101
41.6915	107
41.7117	106
41.732	99
41.7522	107
41.7724	111
41.7926	108
41.8129	135
41.8331	124
41.8533	114
41.8735	106
41.8938	122
41.914	112
41.9342	110
41.9544	106
41.9747	94
41.9949	111
42.0151	108
42.0353	97
42.0556	122
42.0758	114
42.096	128
42.1162	121
42.1365	131
42.1567	114
42.1769	103
42.1971	117
42.2174	115
42.2376	126
42.2578	113
42.278	130
42.2983	100
42.3185	120
42.3387	140
42.3589	143
42.3792	127
42.3994	128
42.4196	110
42.4398	116
42.4601	119
42.4803	96
42.5005	113
42.5207	134
42.541	107
42.5612	108
42.5814	103
42.6016	122
42.6219	112
42.6421	83
42.6623	90
42.6825	86
42.7028	106
42.723	106
42.7432	98
42.7634	104
42.7837	106
42.8039	104
42.8241	113
42.8443	108
42.8646	118
42.8848	120
42.905	103
42.9252	132
42.9455	103
42.9657	100
42.9859	105
43.0061	96
43.0264	107
43.0466	102
43.0668	94
43.087	129
43.1073	110
43.1275	101
43.1477	132
43.1679	110
43.1882	129
43.2084	107
43.2286	118
43.2488	126
43.2691	147
43.2893	156
43.3095	213
43.3297	333
43.35	491
43.3702	792
43.3904	1096
43.4106	1072
43.4309	778
43.4511	523
43.4713	505
43.4915	552
43.5118	668
43.532	525
43.5522	353
43.5725	230
43.5927	162
43.6129	152
43.6331	103
43.6534	125
43.6736	121
43.6938	111
43.714	111
43.7343	137
43.7545	112
43.7747	101
43.7949	99
43.8152	107
43.8354	105
43.8556	116
43.8758	111
43.8961	100
43.9163	118
43.9365	110
43.9567	116
43.977	91
43.9972	100
44.0174	101
44.0376	99
44.0579	93
44.0781	117
44.0983	95
44.1185	99
44.1388	88
44.159	94
44.1792	111
44.1994	84
44.2197	124
44.2399	104
44.2601	101
44.2803	90
44.3006	110
44.3208	85
44.341	99
44.3612	99
44.3815	100
44.4017	114
44.4219	105
44.4421	106
44.4624	104
44.4826	92
44.5028	100
44.523	80
44.5433	106
44.5635	118
44.5837	113
44.6039	110
44.6242	141
44.6444	117
44.6646	111
44.6848	104
44.7051	102
44.7253	96
44.7455	108
44.7657	96
44.786	98
44.8062	100
44.8264	112
44.8466	75
44.8669	96
44.8871	108
44.9073	115
44.9275	79
44.9478	110
44.968	91
44.9882	97
45.0084	108
45.0287	113
45.0489	96
45.0691	104
45.0893	85
45.1096	99
45.1298	103
45.15	92
45.1702	102
45.1905	108
45.2107	86
45.2309	89
45.2511	85
45.2714	87
45.2916	103
45.3118	98
45.3321	99
45.3523	91
45.3725	104
45.3927	111
45.4129	101
45.4332	88
45.4534	107
45.4736	114
45.4939	107
45.5141	119
45.5343	87
45.5545	105
45.5748	91
45.595	104
45.6152	100
45.6354	121
45.6557	115
45.6759	115
45.6961	104
45.7163	106
45.7366	116
45.7568	112
45.777	91
45.7972	113
45.8175	101
45.8377	115
45.8579	104
45.8781	95
45.8984	103
45.9186	86
45.9388	107
45.959	104
45.9793	95
45.9995	103
46.0197	86
46.0399	107
46.0602	100
46.0804	95
46.1006	103
46.1208	86
46.141	107
46.1613	93
46.1815	109
46.2017	101
46.2219	93
46.2422	104
46.2624	95
46.2826	103
46.3028	86
46.3231	107
46.3433	106
46.3635	103
46.3837	97
46.404	103
46.4242	90
46.4444	105
46.4647	113
46.4849	110
46.5051	109
46.5253	115
46.5455	103
46.5658	97
46.586	92
46.6062	107
46.6265	119
46.6467	130
46.6669	126
46.6871	127
46.7074	122
46.7276	114
46.7478	126
46.768	101
46.7883	123
46.8085	123
46.8287	143
46.8489	132
46.8692	156
46.8894	146
46.9096	159
46.9298	179
46.9501	167
46.9703	182
46.9905	194
47.0107	273
47.031	427
47.0512	727
47.0714	1286
47.0916	2145
47.1119	2829
47.1321	2644
47.1523	1835
47.1725	1161
47.1928	1015
47.213	1291
47.2332	1524
47.2534	1426
47.2737	1058
47.2939	576
47.3141	364
47.3343	225
47.3546	161
47.3748	152
47.395	153
47.4152	142
47.4355	117
47.4557	122
47.4759	124
47.4961	98
47.5164	110
47.5366	100
47.5568	103
47.577	95
47.5973	97
47.6175	94
47.6377	96
47.6579	104
47.6782	96
47.6984	118
47.7186	91
47.7388	99
47.7591	96
47.7793	118
47.7995	95
47.8197	116
47.84	90
47.8602	97
47.8804	106
47.9006	99
47.9209	104
47.9411	91
47.9613	99
47.9815	95
48.0018	101
48.022	85
48.0422	104
48.0624	95
48.0827	90
48.1029	94
48.1231	90
48.1433	96
48.1636	112
48.1838	85
48.204	100
48.2242	99
48.2445	105
48.2647	71
48.2849	107
48.3051	87
48.3254	97
48.3456	88
48.3658	102
48.386	97
48.4063	87
48.4265	89
48.4467	97
48.4669	110
48.4872	96
48.5074	98
48.5276	100
48.5478	96
48.5681	99
48.5883	91
48.6085	101
48.6287	87
48.649	100
48.6692	91
48.6894	83
48.7097	99
48.7299	85
48.7501	86
48.7703	88
48.7906	86
48.8108	91
48.831	105
48.8512	98
48.8715	104
48.8917	104
48.9119	93
48.9321	102
48.9524	102
48.9726	101
48.9928	88
49.013	98
49.0333	101
49.0535	109
49.0737	91
49.0939	88
49.1142	88
49.1344	84
49.1546	87
49.1748	99
49.1951	96
49.2153	102
49.2355	90
49.2557	81
49.276	107
49.2962	111
49.3164	116
49.3366	111
49.3569	98
49.3771	113
49.3973	90
49.4175	115
49.4378	106
49.458	127
49.4782	133
49.4984	123
49.5187	134
49.5389	138
49.5591	140
49.5793	162
49.5996	244
49.6198	364
49.64	565
49.6602	892
49.6805	1379
49.7007	1717
49.7209	1500
49.7411	1076
49.7614	731
49.7816	605
49.8018	715
49.822	871
49.8423	870
49.8625	739
49.8827	471
49.9029	268
49.9232	204
49.9434	167
49.9636	113
49.9838	116
50.0041	114
50.0243	114
50.0445	96
50.0647	108
50.085	106
50.1052	86
50.1254	102
50.1456	100
50.1659	95
50.1861	106
50.2063	105
50.2265	78
50.2468	87
50.267	105
50.2872	71
50.3074	86
50.3277	100
50.3479	108
50.3681	92
50.3883	82
50.4086	94
50.4288	84
50.449	95
50.4692	72
50.4895	72
50.5097	102
50.5299	88
50.5501	80
50.5704	92
50.5906	85
50.6108	91
50.631	65
50.6513	94
50.6715	74
50.6917	81
50.7119	83
50.7322	83
50.7524	89
50.7726	88
50.7929	88
50.8131	95
50.8333	84
50.8535	76
50.8737	100
50.894	82
50.9142	71
50.9344	84
50.9547	71
50.9749	90
50.9951	91
51.0153	90
51.0356	110
51.0558	87
51.076	99
51.0962	107
51.1165	96
51.1367	103
51.1569	82
51.1771	91
51.1974	117
51.2176	107
51.2378	147
51.258	186
51.2782	321
51.2985	512
51.3187	572
51.3389	396
51.3591	310
51.3794	193
51.3996	205
51.4198	230
51.44	318
51.4603	351
51.4805	222
51.5007	158
51.5209	113
51.5412	111
51.5614	85
51.5816	90
51.6018	87
51.6221	95
51.6423	83
51.6625	107
51.6827	89
51.703	91
51.7232	85
51.7434	94
51.7636	77
51.7839	88
51.8041	81
51.8243	105
51.8445	75
51.8648	84
51.885	85
51.9052	80
51.9255	84
51.9457	99
51.9659	92
51.9861	146
52.0063	204
52.0266	172
52.0468	146
52.067	134
52.0873	114
52.1075	125
52.1277	135
52.1479	145
52.1682	154
52.1884	109
52.2086	99
52.2288	71
52.2491	82
52.2693	90
52.2895	80
52.3097	90
52.33	66
52.3502	75
52.3704	78
52.3906	81
52.4109	87
52.4311	63
52.4513	86
52.4715	96
52.4918	64
52.512	89
52.5322	69
52.5524	79
52.5727	84
52.5929	88
52.6131	62
52.6333	66
52.6536	84
52.6738	79
52.694	74
52.7142	75
52.7345	80
52.7547	92
52.7749	77
52.7951	80
52.8154	70
52.8356	74
52.8558	80
52.876	81
52.8963	80
52.9165	89
52.9367	80
52.9569	80
52.9772	86
52.9974	71
53.0176	76
53.0378	91
53.0581	69
53.0783	70
53.0985	72
53.1187	76
53.139	76
53.1592	95
53.1794	90
53.1996	72
53.2199	86
53.2401	95
53.2603	76
53.2805	85
53.3008	80
53.321	74
53.3412	73
53.3614	67
53.3817	64
53.4019	81
53.4221	82
53.4423	76
53.4626	74
53.4828	76
53.503	88
53.5232	75
53.5435	67
53.5637	75
53.5839	61
53.6041	65
53.6244	64
53.6446	63
53.6648	78
53.685	83
53.7053	76
53.7255	68
53.7457	83
53.7659	72
53.7862	74
53.8064	78
53.8266	66
53.8469	60
53.8671	70
53.8873	68
53.9075	80
53.9278	73
53.948	79
53.9682	83
53.9884	80
54.0087	71
54.0289	64
54.0491	65
54.0693	84
54.0896	76
54.1098	83
54.13	77
54.1502	74
54.1705	83
54.1907	72
54.2109	69
54.2311	85
54.2514	74
54.2716	76
54.2918	79
54.312	67
54.3323	101
54.3525	87
54.3727	69
54.3929	88
54.4132	76
54.4334	75
54.4536	87
54.4738	73
54.4941	80
54.5143	77
54.5345	66
54.5547	64
54.575	75
54.5952	93
54.6154	99
54.6356	90
54.6559	73
54.6761	79
54.6963	77
54.7165	83
54.7368	79
54.757	70
54.7772	63
54.7974	88
54.8177	76
54.8379	72
54.8581	81
54.8783	69
54.8986	67
54.9188	75
54.939	78
54.9592	59
54.9795	72
54.9997	74
55.0199	68
55.0401	74
55.0604	68
55.0806	87
55.1008	84
55.121	66
55.1413	70
55.1615	82
55.1817	65
55.2019	75
55.2222	59
55.2424	67
55.2626	77
55.2828	85
55.3031	82
55.3233	77
55.3435	63
55.3637	77
55.384	76
55.4042	84
55.4244	68
55.4446	81
55.4649	77
55.4851	72
55.5053	88
55.5255	60
55.5458	72
55.566	59
55.5862	78
55.6064	71
55.6267	65
55.6469	73
55.6671	73
55.6873	59
55.7076	73
55.7278	75
55.748	87
55.7682	60
55.7885	68
55.8087	69
55.8289	78
55.8491	79
55.8694	74
55.8896	71
55.9098	74
55.93	74
55.9503	66
55.9705	71
55.9907	83
56.0109	76
56.0312	74
56.0514	81
56.0716	81
56.0918	51
56.1121	72
56.1323	69
56.1525	66
56.1727	59
56.193	68
56.2132	71
56.2334	85
56.2537	75
56.2739	79
56.2941	77
56.3143	88
56.3345	81
56.3548	100
56.375	104
56.3952	116
56.4154	116
56.4357	103
56.4559	95
56.4761	74
56.4963	84
56.5166	77
56.5368	60
56.557	89
56.5772	78
56.5975	88
56.6177	73
56.6379	80
56.6581	98
56.6784	96
56.6986	87
56.7188	87
56.739	95
56.7593	95
56.7795	93
56.7997	90
56.8199	107
56.8402	84
56.8604	111
56.8806	185
56.9008	309
56.9211	546
56.9413	836
56.9615	920
56.9817	696
57.002	409
57.0222	273
57.0424	244
57.0626	251
57.0829	415
57.1031	445
57.1233	451
57.1435	313
57.1638	191
57.184	139
57.2042	131
57.2244	89
57.2447	83
57.2649	77
57.2851	73
57.3053	73
57.3256	77
57.3458	84
57.366	78
57.3863	71
57.4065	60
57.4267	62
57.4469	75
57.4671	68
57.4874	66
57.5076	59
57.5278	73
57.5481	69
57.5683	62
57.5885	71
57.6087	87
57.629	72
57.6492	62
57.6694	58
57.6896	67
57.7099	65
57.7301	62
57.7503	56
57.7705	78
57.7908	69
57.811	73
57.8312	76
57.8514	60
57.8717	79
57.8919	75
57.9121	62
57.9323	64
57.9526	64
57.9728	61
57.993	60
58.0132	68
58.0335	64
58.0537	52
58.0739	71
58.0941	67
58.1144	55
58.1346	66
58.1548	67
58.175	58
58.1953	56
58.2155	54
58.2357	62
58.2559	61
58.2762	67
58.2964	60
58.3166	61
58.3368	49
58.3571	65
58.3773	70
58.3975	62
58.4177	67
58.438	64
58.4582	63
58.4784	76
58.4986	72
58.5189	68
58.5391	56
58.5593	70
58.5795	65
58.5998	59
58.62	56
58.6402	63
58.6604	59
58.6807	62
58.7009	57
58.7211	57
58.7413	55
58.7616	54
58.7818	57
58.802	52
58.8222	58
58.8425	54
58.8627	63
58.8829	62
58.9031	71
58.9234	55
58.9436	60
58.9638	72
58.9841	68
59.0043	70
59.0245	61
59.0447	71
59.0649	69
59.0852	64
59.1054	60
59.1256	65
59.1459	62
59.1661	59
59.1863	57
59.2065	67
59.2268	61
59.247	64
59.2672	62
59.2874	73
59.3077	65
59.3279	71
59.3481	73
59.3683	68
59.3886	63
59.4088	83
59.429	61
59.4492	65
59.4695	63
59.4897	72
59.5099	55
59.5301	68
59.5504	63
59.5706	63
59.5908	58
59.611	62
59.6313	59
59.6515	68
59.6717	59
59.6919	63
59.7122	72
59.7324	69
59.7526	76
59.7728	54
59.7931	62
59.8133	62
59.8335	70
59.8537	54
59.874	75
59.8942	58
59.9144	63
59.9346	68
59.9549	69
59.9751	77
59.9953	68

## Sheet: Figure S9
2 theta	intensity	2 theta	intensity
degree	a.u.	degree	a.u.
20.0101	60	20.0101	11078
20.0303	60	20.0303	11067
20.0506	66.4	20.0506	11049
20.0708	61.6	20.0708	11081
20.091	60.8	20.091	11075
20.1112	52	20.1112	11058
20.1315	67.2	20.1315	11074
20.1517	51.2	20.1517	11079
20.1719	53.6	20.1719	11069
20.1921	67.2	20.1921	11072
20.2124	64.8	20.2124	11073
20.2326	64	20.2326	11066
20.2528	50.4	20.2528	11077
20.273	48.8	20.273	11088
20.2933	56	20.2933	11066
20.3135	50.4	20.3135	11068
20.3337	59.2	20.3337	11080
20.3539	58.4	20.3539	11066
20.3742	60	20.3742	11068
20.3944	60	20.3944	11073
20.4146	64	20.4146	11065
20.4348	63.2	20.4348	11077
20.4551	56.8	20.4551	11063
20.4753	52	20.4753	11072
20.4955	42.4	20.4955	11066
20.5157	69.6	20.5157	11079
20.536	68.8	20.536	11071
20.5562	48.8	20.5562	11090
20.5764	61.6	20.5764	11089
20.5966	48.8	20.5966	11063
20.6169	72	20.6169	11055
20.6371	64.8	20.6371	11077
20.6573	61.6	20.6573	11090
20.6775	64	20.6775	11060
20.6978	61.6	20.6978	11078
20.718	60.8	20.718	11067
20.7382	64.8	20.7382	11088
20.7584	76	20.7584	11094
20.7787	116.8	20.7787	11113
20.7989	160.8	20.7989	11142
20.8191	128	20.8191	11119
20.8393	144.8	20.8393	11118
20.8596	92	20.8596	11100
20.8798	86.4	20.8798	11112
20.9	72	20.9	11073
20.9202	79.2	20.9202	11081
20.9405	59.2	20.9405	11085
20.9607	64.8	20.9607	11097
20.9809	64.8	20.9809	11072
21.0011	67.2	21.0011	11086
21.0214	72.8	21.0214	11072
21.0416	57.6	21.0416	11072
21.0618	75.2	21.0618	11068
21.082	77.6	21.082	11069
21.1023	56	21.1023	11060
21.1225	52	21.1225	11075
21.1427	68	21.1427	11061
21.1629	68	21.1629	11084
21.1832	67.2	21.1832	11082
21.2034	57.6	21.2034	11081
21.2236	58.4	21.2236	11083
21.2438	56.8	21.2438	11073
21.2641	61.6	21.2641	11078
21.2843	50.4	21.2843	11076
21.3045	60	21.3045	11094
21.3248	57.6	21.3248	11059
21.345	72.8	21.345	11082
21.3652	66.4	21.3652	11069
21.3854	69.6	21.3854	11090
21.4057	67.2	21.4057	11077
21.4259	60.8	21.4259	11079
21.4461	56	21.4461	11080
21.4663	57.6	21.4663	11083
21.4866	53.6	21.4866	11080
21.5068	58.4	21.5068	11065
21.527	52	21.527	11077
21.5472	60.8	21.5472	11071
21.5675	71.2	21.5675	11083
21.5877	73.6	21.5877	11072
21.6079	64.8	21.6079	11081
21.6281	61.6	21.6281	11067
21.6484	41.6	21.6484	11079
21.6686	72	21.6686	11082
21.6888	60.8	21.6888	11081
21.709	59.2	21.709	11086
21.7293	65.6	21.7293	11105
21.7495	68	21.7495	11082
21.7697	75.2	21.7697	11085
21.7899	59.2	21.7899	11093
21.8102	66.4	21.8102	11068
21.8304	68.8	21.8304	11084
21.8506	60	21.8506	11078
21.8708	67.2	21.8708	11085
21.891	45.6	21.891	11074
21.9113	72.8	21.9113	11085
21.9315	80.8	21.9315	11082
21.9517	68	21.9517	11089
21.972	68.8	21.972	11063
21.9922	69.6	21.9922	11083
22.0124	71.2	22.0124	11067
22.0326	71.2	22.0326	11074
22.0529	66.4	22.0529	11091
22.0731	67.2	22.0731	11084
22.0933	62.4	22.0933	11104
22.1135	54.4	22.1135	11060
22.1338	62.4	22.1338	11108
22.154	66.4	22.154	11083
22.1742	61.6	22.1742	11097
22.1944	74.4	22.1944	11073
22.2147	79.2	22.2147	11076
22.2349	70.4	22.2349	11090
22.2551	72.8	22.2551	11088
22.2753	90.4	22.2753	11105
22.2956	92	22.2956	11110
22.3158	93.6	22.3158	11120
22.336	96	22.336	11087
22.3562	81.6	22.3562	11111
22.3765	89.6	22.3765	11098
22.3967	105.6	22.3967	11123
22.4169	94.4	22.4169	11116
22.4371	88	22.4371	11103
22.4574	84.8	22.4574	11096
22.4776	94.4	22.4776	11106
22.4978	100.8	22.4978	11111
22.518	88	22.518	11115
22.5383	114.4	22.5383	11112
22.5585	123.2	22.5585	11132
22.5787	139.2	22.5787	11111
22.5989	133.6	22.5989	11135
22.6192	131.2	22.6192	11155
22.6394	154.4	22.6394	11126
22.6596	156.8	22.6596	11125
22.6798	182.4	22.6798	11133
22.7001	168.8	22.7001	11137
22.7203	152	22.7203	11128
22.7405	164	22.7405	11167
22.7607	152.8	22.7607	11146
22.781	172.8	22.781	11145
22.8012	164	22.8012	11145
22.8214	143.2	22.8214	11156
22.8416	150.4	22.8416	11171
22.8619	160.8	22.8619	11188
22.8821	169.6	22.8821	11223
22.9023	207.2	22.9023	11302
22.9225	273.6	22.9225	11444
22.9428	444	22.9428	11588
22.963	672.8	22.963	11897
22.9832	1078.4	22.9832	12313
23.0034	1824.8	23.0034	13141
23.0237	3667.2	23.0237	14424
23.0439	5327.2	23.0439	15277
23.0641	5566.4	23.0641	16090
23.0843	5782.4	23.0843	15858
23.1046	5152.8	23.1046	15285
23.1248	4125.6	23.1248	14268
23.145	2602.4	23.145	13197
23.1652	1156.8	23.1652	12361
23.1855	538.4	23.1855	11723
23.2057	295.2	23.2057	11348
23.2259	217.6	23.2259	11194
23.2461	185.6	23.2461	11197
23.2664	180	23.2664	11171
23.2866	152.8	23.2866	11162
23.3068	134.4	23.3068	11159
23.327	162.4	23.327	11132
23.3473	150.4	23.3473	11146
23.3675	132.8	23.3675	11134
23.3877	104	23.3877	11146
23.4079	118.4	23.4079	11127
23.4282	100.8	23.4282	11124
23.4484	92	23.4484	11123
23.4686	96.8	23.4686	11109
23.4888	95.2	23.4888	11113
23.5091	84.8	23.5091	11105
23.5293	92.8	23.5293	11110
23.5495	84.8	23.5495	11099
23.5697	95.2	23.5697	11103
23.59	88	23.59	11100
23.6102	105.6	23.6102	11105
23.6304	100	23.6304	11107
23.6506	89.6	23.6506	11080
23.6709	87.2	23.6709	11121
23.6911	93.6	23.6911	11101
23.7113	90.4	23.7113	11098
23.7315	78.4	23.7315	11095
23.7518	92	23.7518	11096
23.772	82.4	23.772	11083
23.7922	92	23.7922	11083
23.8124	91.2	23.8124	11085
23.8327	88.8	23.8327	11106
23.8529	88.8	23.8529	11101
23.8731	80	23.8731	11101
23.8934	92	23.8934	11094
23.9136	88.8	23.9136	11104
23.9338	101.6	23.9338	11089
23.954	65.6	23.954	11115
23.9743	86.4	23.9743	11105
23.9945	94.4	23.9945	11089
24.0147	95.2	24.0147	11117
24.0349	74.4	24.0349	11101
24.0552	88	24.0552	11096
24.0754	84.8	24.0754	11085
24.0956	78.4	24.0956	11094
24.1158	95.2	24.1158	11097
24.1361	75.2	24.1361	11090
24.1563	92	24.1563	11099
24.1765	84.8	24.1765	11093
24.1967	92.8	24.1967	11092
24.217	90.4	24.217	11091
24.2372	97.6	24.2372	11107
24.2574	87.2	24.2574	11104
24.2776	82.4	24.2776	11112
24.2979	75.2	24.2979	11101
24.3181	87.2	24.3181	11092
24.3383	84.8	24.3383	11097
24.3585	88.8	24.3585	11108
24.3788	85.6	24.3788	11105
24.399	94.4	24.399	11102
24.4192	98.4	24.4192	11101
24.4394	88.8	24.4394	11109
24.4596	72	24.4596	11094
24.4799	76	24.4799	11092
24.5001	88	24.5001	11091
24.5203	96.8	24.5203	11092
24.5405	86.4	24.5405	11082
24.5608	79.2	24.5608	11099
24.581	64	24.581	11103
24.6012	103.2	24.6012	11108
24.6214	100	24.6214	11092
24.6417	86.4	24.6417	11121
24.6619	73.6	24.6619	11127
24.6821	103.2	24.6821	11104
24.7024	104	24.7024	11104
24.7226	88	24.7226	11095
24.7428	89.6	24.7428	11105
24.763	101.6	24.763	11125
24.7833	105.6	24.7833	11118
24.8035	97.6	24.8035	11141
24.8237	125.6	24.8237	11170
24.8439	159.2	24.8439	11179
24.8642	172.8	24.8642	11230
24.8844	186.4	24.8844	11185
24.9046	187.2	24.9046	11203
24.9248	140	24.9248	11186
24.9451	100.8	24.9451	11140
24.9653	79.2	24.9653	11125
24.9855	95.2	24.9855	11103
25.0057	79.2	25.0057	11101
25.026	108.8	25.026	11085
25.0462	72.8	25.0462	11101
25.0664	88.8	25.0664	11106
25.0866	103.2	25.0866	11090
25.1069	87.2	25.1069	11110
25.1271	99.2	25.1271	11099
25.1473	77.6	25.1473	11103
25.1675	79.2	25.1675	11103
25.1878	79.2	25.1878	11107
25.208	72.8	25.208	11103
25.2282	81.6	25.2282	11109
25.2484	94.4	25.2484	11108
25.2687	103.2	25.2687	11116
25.2889	88	25.2889	11104
25.3091	98.4	25.3091	11099
25.3293	90.4	25.3293	11103
25.3496	97.6	25.3496	11079
25.3698	80.8	25.3698	11079
25.39	86.4	25.39	11085
25.4102	84.8	25.4102	11098
25.4305	94.4	25.4305	11112
25.4507	89.6	25.4507	11084
25.4709	86.4	25.4709	11097
25.4911	99.2	25.4911	11089
25.5114	81.6	25.5114	11103
25.5316	82.4	25.5316	11093
25.5518	72	25.5518	11085
25.572	103.2	25.572	11104
25.5923	86.4	25.5923	11102
25.6125	77.6	25.6125	11084
25.6327	85.6	25.6327	11090
25.6529	85.6	25.6529	11100
25.6732	72.8	25.6732	11112
25.6934	90.4	25.6934	11104
25.7136	77.6	25.7136	11088
25.7338	102.4	25.7338	11082
25.7541	74.4	25.7541	11095
25.7743	87.2	25.7743	11110
25.7945	104.8	25.7945	11114
25.8147	81.6	25.8147	11098
25.835	92	25.835	11098
25.8552	84.8	25.8552	11100
25.8754	96.8	25.8754	11080
25.8956	82.4	25.8956	11083
25.9159	78.4	25.9159	11093
25.9361	88	25.9361	11097
25.9563	88.8	25.9563	11096
25.9765	101.6	25.9765	11109
25.9968	88	25.9968	11084
26.017	80.8	26.017	11087
26.0372	93.6	26.0372	11101
26.0574	83.2	26.0574	11101
26.0777	74.4	26.0777	11098
26.0979	72	26.0979	11091
26.1181	83.2	26.1181	11088
26.1383	83.2	26.1383	11086
26.1586	76	26.1586	11098
26.1788	77.6	26.1788	11080
26.199	76.8	26.199	11100
26.2192	86.4	26.2192	11101
26.2395	84.8	26.2395	11106
26.2597	95.2	26.2597	11097
26.2799	80.8	26.2799	11103
26.3001	80.8	26.3001	11122
26.3204	76	26.3204	11089
26.3406	96.8	26.3406	11127
26.3608	83.2	26.3608	11100
26.381	87.2	26.381	11109
26.4013	80.8	26.4013	11100
26.4215	97.6	26.4215	11101
26.4417	92.8	26.4417	11107
26.462	87.2	26.462	11110
26.4822	89.6	26.4822	11110
26.5024	87.2	26.5024	11083
26.5226	97.6	26.5226	11079
26.5429	79.2	26.5429	11112
26.5631	85.6	26.5631	11101
26.5833	96.8	26.5833	11118
26.6035	112	26.6035	11097
26.6238	102.4	26.6238	11118
26.644	117.6	26.644	11126
26.6642	107.2	26.6642	11151
26.6844	126.4	26.6844	11152
26.7047	128	26.7047	11145
26.7249	111.2	26.7249	11148
26.7451	97.6	26.7451	11137
26.7653	112.8	26.7653	11147
26.7856	111.2	26.7856	11165
26.8058	134.4	26.8058	11161
26.826	125.6	26.826	11140
26.8462	122.4	26.8462	11134
26.8665	105.6	26.8665	11153
26.8867	121.6	26.8867	11130
26.9069	119.2	26.9069	11150
26.9271	123.2	26.9271	11157
26.9474	128.8	26.9474	11120
26.9676	120	26.9676	11133
26.9878	127.2	26.9878	11145
27.008	116.8	27.008	11157
27.0282	120.8	27.0282	11126
27.0485	119.2	27.0485	11147
27.0687	126.4	27.0687	11143
27.0889	148.8	27.0889	11200
27.1091	145.6	27.1091	11163
27.1294	156	27.1294	11166
27.1496	164.8	27.1496	11215
27.1698	186.4	27.1698	11201
27.19	182.4	27.19	11231
27.2103	173.6	27.2103	11228
27.2305	180.8	27.2305	11235
27.2507	164.8	27.2507	11225
27.2709	170.4	27.2709	11228
27.2912	189.6	27.2912	11198
27.3114	196	27.3114	11227
27.3316	176	27.3316	11229
27.3519	183.2	27.3519	11294
27.3721	233.6	27.3721	11311
27.3923	240.8	27.3923	11327
27.4125	284.8	27.4125	11448
27.4328	368.8	27.4328	11642
27.453	618.4	27.453	11954
27.4732	973.6	27.4732	12379
27.4934	1587.2	27.4934	13041
27.5137	2323.2	27.5137	14085
27.5339	3600.8	27.5339	15701
27.5541	5598.4	27.5541	17840
27.5743	7976.8	27.5743	19302
27.5946	8581.6	27.5946	20017
27.6148	6742.4	27.6148	19804
27.635	5079.2	27.635	18228
27.6552	4406.4	27.6552	16607
27.6755	3391.2	27.6755	15180
27.6957	1764	27.6957	13908
27.7159	732.8	27.7159	12644
27.7361	383.2	27.7361	11846
27.7564	276	27.7564	11478
27.7766	270.4	27.7766	11319
27.7968	217.6	27.7968	11311
27.817	206.4	27.817	11273
27.8373	192.8	27.8373	11271
27.8575	193.6	27.8575	11248
27.8777	191.2	27.8777	11263
27.8979	161.6	27.8979	11236
27.9182	177.6	27.9182	11216
27.9384	172.8	27.9384	11190
27.9586	158.4	27.9586	11187
27.9788	137.6	27.9788	11167
27.9991	144	27.9991	11178
28.0193	136.8	28.0193	11168
28.0395	153.6	28.0395	11147
28.0597	162.4	28.0597	11148
28.08	138.4	28.08	11147
28.1002	120	28.1002	11126
28.1204	132.8	28.1204	11143
28.1406	132	28.1406	11142
28.1609	129.6	28.1609	11142
28.1811	118.4	28.1811	11163
28.2013	121.6	28.2013	11143
28.2215	117.6	28.2215	11135
28.2418	132.8	28.2418	11143
28.262	128.8	28.262	11149
28.2822	137.6	28.2822	11128
28.3024	118.4	28.3024	11152
28.3227	109.6	28.3227	11129
28.3429	114.4	28.3429	11112
28.3631	114.4	28.3631	11134
28.3833	115.2	28.3833	11121
28.4036	113.6	28.4036	11125
28.4238	116.8	28.4238	11140
28.444	132.8	28.444	11117
28.4642	109.6	28.4642	11123
28.4845	104	28.4845	11138
28.5047	105.6	28.5047	11139
28.5249	112	28.5249	11125
28.5451	119.2	28.5451	11142
28.5654	116.8	28.5654	11119
28.5856	110.4	28.5856	11128
28.6058	86.4	28.6058	11115
28.626	113.6	28.626	11138
28.6463	84.8	28.6463	11138
28.6665	89.6	28.6665	11137
28.6867	106.4	28.6867	11136
28.7069	108.8	28.7069	11117
28.7272	100.8	28.7272	11141
28.7474	107.2	28.7474	11134
28.7676	109.6	28.7676	11132
28.7878	101.6	28.7878	11130
28.8081	91.2	28.8081	11129
28.8283	114.4	28.8283	11123
28.8485	103.2	28.8485	11124
28.8687	88	28.8687	11128
28.889	120	28.889	11129
28.9092	108.8	28.9092	11115
28.9294	84	28.9294	11134
28.9496	111.2	28.9496	11109
28.9699	100	28.9699	11120
28.9901	109.6	28.9901	11138
29.0103	94.4	29.0103	11121
29.0306	110.4	29.0306	11127
29.0508	97.6	29.0508	11134
29.071	104	29.071	11135
29.0912	103.2	29.0912	11136
29.1115	114.4	29.1115	11130
29.1317	92	29.1317	11107
29.1519	108.8	29.1519	11120
29.1721	116	29.1721	11143
29.1924	104	29.1924	11118
29.2126	110.4	29.2126	11098
29.2328	94.4	29.2328	11105
29.253	100	29.253	11113
29.2733	97.6	29.2733	11118
29.2935	87.2	29.2935	11120
29.3137	94.4	29.3137	11123
29.3339	99.2	29.3339	11119
29.3542	92	29.3542	11114
29.3744	96	29.3744	11131
29.3946	100	29.3946	11101
29.4148	87.2	29.4148	11116
29.4351	109.6	29.4351	11123
29.4553	94.4	29.4553	11112
29.4755	97.6	29.4755	11115
29.4957	88.8	29.4957	11111
29.516	103.2	29.516	11111
29.5362	120.8	29.5362	11110
29.5564	96	29.5564	11121
29.5766	96.8	29.5766	11111
29.5968	108.8	29.5968	11116
29.6171	94.4	29.6171	11129
29.6373	109.6	29.6373	11101
29.6575	111.2	29.6575	11135
29.6777	110.4	29.6777	11102
29.698	114.4	29.698	11115
29.7182	103.2	29.7182	11125
29.7384	112.8	29.7384	11104
29.7586	88	29.7586	11115
29.7789	107.2	29.7789	11105
29.7991	94.4	29.7991	11105
29.8193	113.6	29.8193	11119
29.8395	104.8	29.8395	11121
29.8598	112.8	29.8598	11121
29.88	106.4	29.88	11110
29.9002	101.6	29.9002	11121
29.9204	82.4	29.9204	11118
29.9407	99.2	29.9407	11121
29.9609	93.6	29.9609	11117
29.9811	102.4	29.9811	11126
30.0013	92	30.0013	11136
30.0216	94.4	30.0216	11114
30.0418	112	30.0418	11133
30.062	110.4	30.062	11132
30.0823	94.4	30.0823	11122
30.1025	90.4	30.1025	11096
30.1227	110.4	30.1227	11127
30.1429	100.8	30.1429	11099
30.1632	82.4	30.1632	11091
30.1834	88.8	30.1834	11107
30.2036	88	30.2036	11117
30.2238	96	30.2238	11120
30.2441	82.4	30.2441	11115
30.2643	88	30.2643	11110
30.2845	96	30.2845	11117
30.3047	102.4	30.3047	11136
30.325	110.4	30.325	11116
30.3452	98.4	30.3452	11099
30.3654	84	30.3654	11149
30.3856	103.2	30.3856	11118
30.4059	121.6	30.4059	11114
30.4261	107.2	30.4261	11120
30.4463	111.2	30.4463	11104
30.4665	92.8	30.4665	11106
30.4868	88.8	30.4868	11094
30.507	94.4	30.507	11111
30.5272	104	30.5272	11106
30.5474	78.4	30.5474	11100
30.5677	88.8	30.5677	11106
30.5879	86.4	30.5879	11108
30.6081	89.6	30.6081	11103
30.6283	94.4	30.6283	11095
30.6486	116	30.6486	11108
30.6688	94.4	30.6688	11103
30.689	81.6	30.689	11089
30.7092	108	30.7092	11100
30.7295	105.6	30.7295	11094
30.7497	104.8	30.7497	11100
30.7699	75.2	30.7699	11136
30.7901	93.6	30.7901	11080
30.8104	93.6	30.8104	11116
30.8306	88	30.8306	11108
30.8508	104	30.8508	11126
30.871	96.8	30.871	11102
30.8913	104.8	30.8913	11125
30.9115	84	30.9115	11111
30.9317	97.6	30.9317	11119
30.9519	84	30.9519	11119
30.9722	105.6	30.9722	11122
30.9924	85.6	30.9924	11122
31.0126	87.2	31.0126	11100
31.0328	74.4	31.0328	11106
31.0531	93.6	31.0531	11095
31.0733	112.8	31.0733	11100
31.0935	89.6	31.0935	11112
31.1137	84.8	31.1137	11123
31.134	95.2	31.134	11114
31.1542	87.2	31.1542	11104
31.1744	92.8	31.1744	11121
31.1946	88	31.1946	11086
31.2149	88	31.2149	11101
31.2351	90.4	31.2351	11113
31.2553	92.8	31.2553	11109
31.2755	84.8	31.2755	11117
31.2958	96	31.2958	11121
31.316	110.4	31.316	11116
31.3362	92	31.3362	11110
31.3564	97.6	31.3564	11105
31.3767	97.6	31.3767	11093
31.3969	103.2	31.3969	11094
31.4171	109.6	31.4171	11108
31.4373	99.2	31.4373	11120
31.4576	72	31.4576	11094
31.4778	91.2	31.4778	11118
31.498	70.4	31.498	11108
31.5182	75.2	31.5182	11110
31.5385	88	31.5385	11093
31.5587	99.2	31.5587	11113
31.5789	76	31.5789	11087
31.5991	77.6	31.5991	11109
31.6194	92	31.6194	11092
31.6396	100	31.6396	11123
31.6598	94.4	31.6598	11102
31.68	98.4	31.68	11131
31.7003	86.4	31.7003	11094
31.7205	89.6	31.7205	11107
31.7407	80	31.7407	11096
31.761	86.4	31.761	11109
31.7812	88	31.7812	11092
31.8014	75.2	31.8014	11103
31.8216	96.8	31.8216	11110
31.8419	90.4	31.8419	11124
31.8621	105.6	31.8621	11101
31.8823	98.4	31.8823	11095
31.9025	85.6	31.9025	11095
31.9228	81.6	31.9228	11102
31.943	76	31.943	11114
31.9632	84	31.9632	11096
31.9834	98.4	31.9834	11104
32.0037	81.6	32.0037	11093
32.0239	94.4	32.0239	11090
32.0441	104.8	32.0441	11097
32.0643	81.6	32.0643	11093
32.0846	94.4	32.0846	11105
32.1048	73.6	32.1048	11096
32.125	82.4	32.125	11102
32.1452	87.2	32.1452	11106
32.1654	100	32.1654	11115
32.1857	82.4	32.1857	11095
32.2059	72	32.2059	11078
32.2261	91.2	32.2261	11105
32.2463	81.6	32.2463	11105
32.2666	94.4	32.2666	11090
32.2868	104.8	32.2868	11101
32.307	92	32.307	11111
32.3272	88.8	32.3272	11113
32.3475	90.4	32.3475	11115
32.3677	80.8	32.3677	11088
32.3879	81.6	32.3879	11106
32.4081	91.2	32.4081	11111
32.4284	88	32.4284	11107
32.4486	90.4	32.4486	11123
32.4688	94.4	32.4688	11107
32.489	88	32.489	11109
32.5093	99.2	32.5093	11094
32.5295	83.2	32.5295	11114
32.5497	95.2	32.5497	11105
32.5699	88.8	32.5699	11090
32.5902	85.6	32.5902	11116
32.6104	93.6	32.6104	11097
32.6306	96	32.6306	11111
32.6508	82.4	32.6508	11091
32.6711	77.6	32.6711	11102
32.6913	92	32.6913	11094
32.7115	85.6	32.7115	11089
32.7317	81.6	32.7317	11083
32.752	72.8	32.752	11117
32.7722	67.2	32.7722	11109
32.7924	87.2	32.7924	11106
32.8127	88	32.8127	11114
32.8329	91.2	32.8329	11107
32.8531	79.2	32.8531	11108
32.8733	86.4	32.8733	11110
32.8935	88	32.8935	11118
32.9138	84.8	32.9138	11110
32.934	90.4	32.934	11104
32.9542	80	32.9542	11137
32.9745	87.2	32.9745	11143
32.9947	101.6	32.9947	11232
33.0149	94.4	33.0149	11279
33.0351	112.8	33.0351	11285
33.0554	91.2	33.0554	11275
33.0756	68	33.0756	11218
33.0958	93.6	33.0958	11189
33.116	96	33.116	11174
33.1363	88	33.1363	11189
33.1565	85.6	33.1565	11132
33.1767	89.6	33.1767	11116
33.1969	103.2	33.1969	11105
33.2172	96	33.2172	11116
33.2374	82.4	33.2374	11101
33.2576	88.8	33.2576	11111
33.2778	74.4	33.2778	11098
33.2981	83.2	33.2981	11096
33.3183	88	33.3183	11100
33.3385	76.8	33.3385	11102
33.3587	101.6	33.3587	11117
33.379	80	33.379	11106
33.3992	83.2	33.3992	11109
33.4194	79.2	33.4194	11098
33.4396	85.6	33.4396	11101
33.4599	89.6	33.4599	11083
33.4801	98.4	33.4801	11107
33.5003	97.6	33.5003	11114
33.5205	84.8	33.5205	11103
33.5408	96.8	33.5408	11106
33.561	84.8	33.561	11103
33.5812	80	33.5812	11103
33.6014	84	33.6014	11096
33.6217	84	33.6217	11077
33.6419	95.2	33.6419	11090
33.6621	100	33.6621	11103
33.6823	94.4	33.6823	11125
33.7026	95.2	33.7026	11110
33.7228	85.6	33.7228	11106
33.743	88	33.743	11100
33.7632	84.8	33.7632	11109
33.7835	80.8	33.7835	11099
33.8037	84	33.8037	11092
33.8239	85.6	33.8239	11109
33.8441	87.2	33.8441	11115
33.8644	92.8	33.8644	11097
33.8846	92.8	33.8846	11116
33.9048	87.2	33.9048	11107
33.925	92.8	33.925	11126
33.9453	95.2	33.9453	11115
33.9655	86.4	33.9655	11089
33.9857	81.6	33.9857	11102
34.0059	80	34.0059	11109
34.0262	79.2	34.0262	11105
34.0464	84	34.0464	11102
34.0666	96.8	34.0666	11077
34.0868	92.8	34.0868	11121
34.1071	87.2	34.1071	11095
34.1273	78.4	34.1273	11093
34.1475	87.2	34.1475	11100
34.1677	93.6	34.1677	11091
34.188	76	34.188	11104
34.2082	100.8	34.2082	11102
34.2284	77.6	34.2284	11090
34.2486	89.6	34.2486	11093
34.2689	99.2	34.2689	11088
34.2891	95.2	34.2891	11099
34.3093	81.6	34.3093	11088
34.3295	91.2	34.3295	11085
34.3498	80	34.3498	11084
34.37	91.2	34.37	11095
34.3902	92.8	34.3902	11104
34.4104	102.4	34.4104	11110
34.4307	105.6	34.4307	11127
34.4509	108	34.4509	11129
34.4711	124	34.4711	11151
34.4913	128.8	34.4913	11134
34.5116	115.2	34.5116	11127
34.5318	104.8	34.5318	11142
34.552	96.8	34.552	11114
34.5722	93.6	34.5722	11108
34.5925	100	34.5925	11106
34.6127	76.8	34.6127	11114
34.6329	82.4	34.6329	11103
34.6531	91.2	34.6531	11102
34.6734	92	34.6734	11086
34.6936	92.8	34.6936	11095
34.7138	92	34.7138	11110
34.7341	96.8	34.7341	11095
34.7543	97.6	34.7543	11090
34.7745	77.6	34.7745	11086
34.7947	96.8	34.7947	11090
34.815	85.6	34.815	11106
34.8352	88.8	34.8352	11094
34.8554	82.4	34.8554	11087
34.8756	87.2	34.8756	11111
34.8959	84	34.8959	11096
34.9161	84.8	34.9161	11080
34.9363	89.6	34.9363	11110
34.9565	88	34.9565	11086
34.9768	84	34.9768	11110
34.997	91.2	34.997	11103
35.0172	85.6	35.0172	11085
35.0374	93.6	35.0374	11087
35.0577	82.4	35.0577	11082
35.0779	74.4	35.0779	11104
35.0981	85.6	35.0981	11095
35.1183	98.4	35.1183	11096
35.1386	112.8	35.1386	11096
35.1588	80	35.1588	11092
35.179	73.6	35.179	11110
35.1992	76.8	35.1992	11087
35.2195	80.8	35.2195	11097
35.2397	74.4	35.2397	11102
35.2599	72	35.2599	11099
35.2801	76	35.2801	11082
35.3004	60	35.3004	11094
35.3206	63.2	35.3206	11091
35.3408	81.6	35.3408	11097
35.361	80	35.361	11090
35.3813	87.2	35.3813	11099
35.4015	83.2	35.4015	11089
35.4217	79.2	35.4217	11110
35.4419	87.2	35.4419	11089
35.4622	84	35.4622	11099
35.4824	72.8	35.4824	11096
35.5026	84.8	35.5026	11098
35.5228	73.6	35.5228	11103
35.5431	72.8	35.5431	11089
35.5633	90.4	35.5633	11092
35.5835	95.2	35.5835	11085
35.6037	84	35.6037	11107
35.624	74.4	35.624	11110
35.6442	83.2	35.6442	11100
35.6644	75.2	35.6644	11087
35.6846	88	35.6846	11090
35.7049	73.6	35.7049	11090
35.7251	72.8	35.7251	11099
35.7453	90.4	35.7453	11082
35.7655	83.2	35.7655	11095
35.7858	73.6	35.7858	11099
35.806	80.8	35.806	11098
35.8262	76	35.8262	11087
35.8464	75.2	35.8464	11103
35.8667	92.8	35.8667	11090
35.8869	83.2	35.8869	11100
35.9071	72.8	35.9071	11101
35.9273	88.8	35.9273	11103
35.9476	76	35.9476	11088
35.9678	88	35.9678	11082
35.988	92	35.988	11105
36.0082	91.2	36.0082	11090
36.0285	71.2	36.0285	11099
36.0487	84	36.0487	11089
36.0689	84	36.0689	11087
36.0891	74.4	36.0891	11091
36.1094	89.6	36.1094	11097
36.1296	72.8	36.1296	11075
36.1498	96	36.1498	11095
36.17	78.4	36.17	11097
36.1903	75.2	36.1903	11103
36.2105	83.2	36.2105	11073
36.2307	79.2	36.2307	11109
36.2509	79.2	36.2509	11093
36.2712	71.2	36.2712	11093
36.2914	80.8	36.2914	11089
36.3116	84	36.3116	11108
36.3318	76	36.3318	11091
36.3521	86.4	36.3521	11108
36.3723	96	36.3723	11111
36.3925	99.2	36.3925	11087
36.4127	94.4	36.4127	11114
36.433	114.4	36.433	11116
36.4532	91.2	36.4532	11106
36.4734	113.6	36.4734	11116
36.4936	104	36.4936	11093
36.5139	92	36.5139	11099
36.5341	89.6	36.5341	11102
36.5543	100	36.5543	11106
36.5745	84	36.5745	11093
36.5948	86.4	36.5948	11096
36.615	84.8	36.615	11100
36.6352	85.6	36.6352	11101
36.6554	71.2	36.6554	11100
36.6757	94.4	36.6757	11105
36.6959	76.8	36.6959	11105
36.7161	83.2	36.7161	11112
36.7363	91.2	36.7363	11107
36.7566	90.4	36.7566	11092
36.7768	84	36.7768	11099
36.797	89.6	36.797	11083
36.8172	84	36.8172	11082
36.8375	68	36.8375	11091
36.8577	68	36.8577	11086
36.8779	72.8	36.8779	11089
36.8981	74.4	36.8981	11091
36.9184	84.8	36.9184	11079
36.9386	92	36.9386	11103
36.9588	76.8	36.9588	11104
36.979	111.2	36.979	11088
36.9993	86.4	36.9993	11085
37.0195	95.2	37.0195	11113
37.0397	98.4	37.0397	11107
37.0599	107.2	37.0599	11110
37.0802	84.8	37.0802	11082
37.1004	108	37.1004	11098
37.1206	77.6	37.1206	11103
37.1409	93.6	37.1409	11113
37.1611	90.4	37.1611	11107
37.1813	89.6	37.1813	11085
37.2015	94.4	37.2015	11097
37.2217	85.6	37.2217	11079
37.242	79.2	37.242	11080
37.2622	92	37.2622	11084
37.2824	106.4	37.2824	11102
37.3026	97.6	37.3026	11102
37.3229	88.8	37.3229	11078
37.3431	84.8	37.3431	11099
37.3633	97.6	37.3633	11078
37.3835	74.4	37.3835	11095
37.4038	80	37.4038	11089
37.424	64	37.424	11107
37.4442	86.4	37.4442	11104
37.4644	94.4	37.4644	11092
37.4847	92	37.4847	11111
37.5049	88	37.5049	11104
37.5251	82.4	37.5251	11109
37.5453	88	37.5453	11096
37.5656	87.2	37.5656	11099
37.5858	80.8	37.5858	11100
37.606	88.8	37.606	11109
37.6262	93.6	37.6262	11109
37.6465	101.6	37.6465	11121
37.6667	92	37.6667	11118
37.6869	83.2	37.6869	11097
37.7071	103.2	37.7071	11115
37.7274	87.2	37.7274	11106
37.7476	106.4	37.7476	11104
37.7678	97.6	37.7678	11090
37.788	96	37.788	11097
37.8083	97.6	37.8083	11116
37.8285	84	37.8285	11123
37.8487	87.2	37.8487	11113
37.8689	95.2	37.8689	11120
37.8892	104	37.8892	11112
37.9094	99.2	37.9094	11139
37.9296	101.6	37.9296	11129
37.9498	118.4	37.9498	11135
37.9701	108	37.9701	11131
37.9903	110.4	37.9903	11129
38.0105	97.6	38.0105	11121
38.0307	100	38.0307	11150
38.051	96	38.051	11140
38.0712	121.6	38.0712	11138
38.0914	116	38.0914	11132
38.1116	139.2	38.1116	11153
38.1319	139.2	38.1319	11164
38.1521	163.2	38.1521	11167
38.1723	174.4	38.1723	11197
38.1925	234.4	38.1925	11244
38.2128	313.6	38.2128	11409
38.233	503.2	38.233	11724
38.2532	880	38.2532	12172
38.2735	1392.8	38.2735	12827
38.2937	2016.8	38.2937	13306
38.3139	2224.8	38.3139	13537
38.3341	1663.2	38.3341	13275
38.3543	1108.8	38.3543	12882
38.3746	1006.4	38.3746	12612
38.3948	1172	38.3948	12487
38.415	1116.8	38.415	12373
38.4353	816.8	38.4353	12074
38.4555	429.6	38.4555	11773
38.4757	261.6	38.4757	11481
38.4959	175.2	38.4959	11261
38.5162	128	38.5162	11176
38.5364	149.6	38.5364	11147
38.5566	107.2	38.5566	11131
38.5768	105.6	38.5768	11135
38.5971	96.8	38.5971	11157
38.6173	99.2	38.6173	11127
38.6375	108	38.6375	11105
38.6577	100.8	38.6577	11121
38.678	112	38.678	11110
38.6982	118.4	38.6982	11104
38.7184	85.6	38.7184	11123
38.7386	105.6	38.7386	11122
38.7589	78.4	38.7589	11127
38.7791	98.4	38.7791	11119
38.7993	98.4	38.7993	11113
38.8195	84.8	38.8195	11098
38.8398	105.6	38.8398	11095
38.86	91.2	38.86	11112
38.8802	75.2	38.8802	11086
38.9004	92.8	38.9004	11083
38.9207	88	38.9207	11114
38.9409	87.2	38.9409	11101
38.9611	108	38.9611	11114
38.9813	87.2	38.9813	11125
39.0016	91.2	39.0016	11113
39.0218	108.8	39.0218	11101
39.042	110.4	39.042	11105
39.0622	104	39.0622	11116
39.0825	96.8	39.0825	11138
39.1027	79.2	39.1027	11111
39.1229	90.4	39.1229	11112
39.1431	96	39.1431	11099
39.1634	83.2	39.1634	11105
39.1836	104.8	39.1836	11096
39.2038	78.4	39.2038	11098
39.224	98.4	39.224	11096
39.2443	80	39.2443	11104
39.2645	100	39.2645	11099
39.2847	102.4	39.2847	11084
39.3049	76.8	39.3049	11099
39.3252	84.8	39.3252	11093
39.3454	88.8	39.3454	11095
39.3656	95.2	39.3656	11092
39.3858	110.4	39.3858	11100
39.4061	89.6	39.4061	11098
39.4263	100	39.4263	11075
39.4465	88.8	39.4465	11091
39.4667	100	39.4667	11095
39.487	96.8	39.487	11090
39.5072	98.4	39.5072	11108
39.5274	84	39.5274	11080
39.5476	82.4	39.5476	11077
39.5679	94.4	39.5679	11087
39.5881	77.6	39.5881	11103
39.6083	96	39.6083	11091
39.6285	76	39.6285	11080
39.6488	80	39.6488	11099
39.669	82.4	39.669	11095
39.6892	88	39.6892	11083
39.7094	106.4	39.7094	11090
39.7297	84.8	39.7297	11096
39.7499	105.6	39.7499	11095
39.7701	82.4	39.7701	11105
39.7903	104	39.7903	11091
39.8106	97.6	39.8106	11086
39.8308	105.6	39.8308	11098
39.851	80	39.851	11104
39.8713	96	39.8713	11096
39.8915	87.2	39.8915	11084
39.9117	88.8	39.9117	11095
39.9319	84	39.9319	11093
39.9521	97.6	39.9521	11095
39.9724	106.4	39.9724	11098
39.9926	95.2	39.9926	11111
40.0128	116.8	40.0128	11102
40.0331	100	40.0331	11094
40.0533	120	40.0533	11101
40.0735	98.4	40.0735	11070
40.0937	108.8	40.0937	11095
40.114	102.4	40.114	11096
40.1342	104.8	40.1342	11096
40.1544	104.8	40.1544	11110
40.1746	126.4	40.1746	11107
40.1949	112	40.1949	11090
40.2151	118.4	40.2151	11109
40.2353	127.2	40.2353	11115
40.2555	107.2	40.2555	11125
40.2758	117.6	40.2758	11120
40.296	125.6	40.296	11129
40.3162	130.4	40.3162	11118
40.3364	153.6	40.3364	11100
40.3567	159.2	40.3567	11151
40.3769	209.6	40.3769	11166
40.3971	268.8	40.3971	11270
40.4173	398.4	40.4173	11411
40.4376	639.2	40.4376	11625
40.4578	1032.8	40.4578	11942
40.478	1494.4	40.478	12171
40.4982	1747.2	40.4982	12199
40.5185	1571.2	40.5185	12193
40.5387	1044	40.5387	11936
40.5589	851.2	40.5589	11764
40.5791	928.8	40.5791	11754
40.5994	952.8	40.5994	11700
40.6196	876	40.6196	11599
40.6398	580.8	40.6398	11498
40.66	341.6	40.66	11278
40.6803	189.6	40.6803	11211
40.7005	177.6	40.7005	11145
40.7207	149.6	40.7207	11133
40.7409	119.2	40.7409	11122
40.7612	131.2	40.7612	11112
40.7814	113.6	40.7814	11101
40.8016	115.2	40.8016	11107
40.8218	116.8	40.8218	11101
40.8421	107.2	40.8421	11112
40.8623	87.2	40.8623	11099
40.8825	92.8	40.8825	11089
40.9027	85.6	40.9027	11095
40.923	99.2	40.923	11087
40.9432	99.2	40.9432	11091
40.9634	88.8	40.9634	11106
40.9836	112	40.9836	11099
41.0039	104	41.0039	11090
41.0241	96.8	41.0241	11095
41.0443	93.6	41.0443	11087
41.0645	87.2	41.0645	11098
41.0847	81.6	41.0847	11112
41.105	94.4	41.105	11094
41.1252	88.8	41.1252	11087
41.1454	84	41.1454	11111
41.1657	98.4	41.1657	11088
41.1859	96	41.1859	11100
41.2061	94.4	41.2061	11088
41.2263	74.4	41.2263	11098
41.2466	107.2	41.2466	11101
41.2668	96.8	41.2668	11078
41.287	101.6	41.287	11104
41.3072	85.6	41.3072	11083
41.3275	81.6	41.3275	11090
41.3477	75.2	41.3477	11094
41.3679	88.8	41.3679	11099
41.3881	87.2	41.3881	11091
41.4084	76.8	41.4084	11081
41.4286	76	41.4286	11093
41.4488	88.8	41.4488	11093
41.469	60.8	41.469	11088
41.4893	80.8	41.4893	11087
41.5095	84.8	41.5095	11103
41.5297	92	41.5297	11100
41.5499	74.4	41.5499	11085
41.5702	92	41.5702	11094
41.5904	94.4	41.5904	11096
41.6106	91.2	41.6106	11104
41.6308	83.2	41.6308	11075
41.6511	85.6	41.6511	11088
41.6713	80.8	41.6713	11086
41.6915	85.6	41.6915	11080
41.7117	84.8	41.7117	11095
41.732	79.2	41.732	11093
41.7522	85.6	41.7522	11089
41.7724	88.8	41.7724	11061
41.7926	86.4	41.7926	11081
41.8129	108	41.8129	11072
41.8331	99.2	41.8331	11069
41.8533	91.2	41.8533	11077
41.8735	84.8	41.8735	11080
41.8938	97.6	41.8938	11097
41.914	89.6	41.914	11099
41.9342	88	41.9342	11084
41.9544	84.8	41.9544	11081
41.9747	75.2	41.9747	11099
41.9949	88.8	41.9949	11099
42.0151	86.4	42.0151	11072
42.0353	77.6	42.0353	11088
42.0556	97.6	42.0556	11077
42.0758	91.2	42.0758	11088
42.096	102.4	42.096	11087
42.1162	96.8	42.1162	11084
42.1365	104.8	42.1365	11074
42.1567	91.2	42.1567	11088
42.1769	82.4	42.1769	11075
42.1971	93.6	42.1971	11092
42.2174	92	42.2174	11083
42.2376	100.8	42.2376	11112
42.2578	90.4	42.2578	11093
42.278	104	42.278	11093
42.2983	80	42.2983	11101
42.3185	96	42.3185	11109
42.3387	112	42.3387	11122
42.3589	114.4	42.3589	11094
42.3792	101.6	42.3792	11098
42.3994	102.4	42.3994	11089
42.4196	88	42.4196	11098
42.4398	92.8	42.4398	11071
42.4601	95.2	42.4601	11087
42.4803	76.8	42.4803	11079
42.5005	90.4	42.5005	11081
42.5207	107.2	42.5207	11099
42.541	85.6	42.541	11074
42.5612	86.4	42.5612	11084
42.5814	82.4	42.5814	11089
42.6016	97.6	42.6016	11092
42.6219	89.6	42.6219	11103
42.6421	66.4	42.6421	11091
42.6623	72	42.6623	11081
42.6825	68.8	42.6825	11067
42.7028	84.8	42.7028	11087
42.723	84.8	42.723	11076
42.7432	78.4	42.7432	11080
42.7634	83.2	42.7634	11093
42.7837	84.8	42.7837	11072
42.8039	83.2	42.8039	11089
42.8241	90.4	42.8241	11085
42.8443	86.4	42.8443	11107
42.8646	94.4	42.8646	11079
42.8848	96	42.8848	11078
42.905	82.4	42.905	11077
42.9252	105.6	42.9252	11066
42.9455	82.4	42.9455	11085
42.9657	80	42.9657	11085
42.9859	84	42.9859	11082
43.0061	76.8	43.0061	11086
43.0264	85.6	43.0264	11082
43.0466	81.6	43.0466	11074
43.0668	75.2	43.0668	11085
43.087	103.2	43.087	11096
43.1073	88	43.1073	11076
43.1275	80.8	43.1275	11095
43.1477	105.6	43.1477	11097
43.1679	88	43.1679	11103
43.1882	103.2	43.1882	11102
43.2084	85.6	43.2084	11088
43.2286	94.4	43.2286	11097
43.2488	100.8	43.2488	11120
43.2691	117.6	43.2691	11108
43.2893	124.8	43.2893	11130
43.3095	170.4	43.3095	11216
43.3297	266.4	43.3297	11292
43.35	392.8	43.35	11450
43.3702	633.6	43.3702	11643
43.3904	876.8	43.3904	11703
43.4106	857.6	43.4106	11701
43.4309	622.4	43.4309	11584
43.4511	418.4	43.4511	11447
43.4713	404	43.4713	11448
43.4915	441.6	43.4915	11418
43.5118	534.4	43.5118	11413
43.532	420	43.532	11341
43.5522	282.4	43.5522	11282
43.5725	184	43.5725	11192
43.5927	129.6	43.5927	11129
43.6129	121.6	43.6129	11105
43.6331	82.4	43.6331	11103
43.6534	100	43.6534	11100
43.6736	96.8	43.6736	11098
43.6938	88.8	43.6938	11103
43.714	88.8	43.714	11094
43.7343	109.6	43.7343	11080
43.7545	89.6	43.7545	11079
43.7747	80.8	43.7747	11077
43.7949	79.2	43.7949	11084
43.8152	85.6	43.8152	11092
43.8354	84	43.8354	11071
43.8556	92.8	43.8556	11072
43.8758	88.8	43.8758	11069
43.8961	80	43.8961	11077
43.9163	94.4	43.9163	11077
43.9365	88	43.9365	11087
43.9567	92.8	43.9567	11086
43.977	72.8	43.977	11068
43.9972	80	43.9972	11080
44.0174	80.8	44.0174	11079
44.0376	79.2	44.0376	11063
44.0579	74.4	44.0579	11094
44.0781	93.6	44.0781	11096
44.0983	76	44.0983	11061
44.1185	79.2	44.1185	11081
44.1388	70.4	44.1388	11087
44.159	75.2	44.159	11065
44.1792	88.8	44.1792	11078
44.1994	67.2	44.1994	11059
44.2197	99.2	44.2197	11068
44.2399	83.2	44.2399	11090
44.2601	80.8	44.2601	11081
44.2803	72	44.2803	11084
44.3006	88	44.3006	11067
44.3208	68	44.3208	11078
44.341	79.2	44.341	11064
44.3612	79.2	44.3612	11083
44.3815	80	44.3815	11074
44.4017	91.2	44.4017	11081
44.4219	84	44.4219	11087
44.4421	84.8	44.4421	11069
44.4624	83.2	44.4624	11082
44.4826	73.6	44.4826	11080
44.5028	80	44.5028	11071
44.523	64	44.523	11080
44.5433	84.8	44.5433	11096
44.5635	94.4	44.5635	11072
44.5837	90.4	44.5837	11073
44.6039	88	44.6039	11094
44.6242	112.8	44.6242	11098
44.6444	93.6	44.6444	11096
44.6646	88.8	44.6646	11087
44.6848	83.2	44.6848	11106
44.7051	81.6	44.7051	11068
44.7253	76.8	44.7253	11080
44.7455	86.4	44.7455	11079
44.7657	76.8	44.7657	11070
44.786	78.4	44.786	11070
44.8062	80	44.8062	11077
44.8264	89.6	44.8264	11071
44.8466	60	44.8466	11077
44.8669	76.8	44.8669	11082
44.8871	86.4	44.8871	11071
44.9073	92	44.9073	11058
44.9275	63.2	44.9275	11080
44.9478	88	44.9478	11069
44.968	72.8	44.968	11087
44.9882	77.6	44.9882	11072
45.0084	86.4	45.0084	11082
45.0287	90.4	45.0287	11073
45.0489	76.8	45.0489	11058
45.0691	83.2	45.0691	11067
45.0893	68	45.0893	11067
45.1096	79.2	45.1096	11072
45.1298	82.4	45.1298	11084
45.15	73.6	45.15	11085
45.1702	81.6	45.1702	11061
45.1905	86.4	45.1905	11067
45.2107	68.8	45.2107	11076
45.2309	71.2	45.2309	11086
45.2511	68	45.2511	11066
45.2714	69.6	45.2714	11074
45.2916	82.4	45.2916	11064
45.3118	78.4	45.3118	11075
45.3321	79.2	45.3321	11073
45.3523	72.8	45.3523	11070
45.3725	83.2	45.3725	11091
45.3927	88.8	45.3927	11076
45.4129	80.8	45.4129	11075
45.4332	70.4	45.4332	11086
45.4534	85.6	45.4534	11081
45.4736	91.2	45.4736	11079
45.4939	85.6	45.4939	11092
45.5141	95.2	45.5141	11092
45.5343	69.6	45.5343	11087
45.5545	84	45.5545	11069
45.5748	72.8	45.5748	11074
45.595	83.2	45.595	11079
45.6152	80	45.6152	11082
45.6354	96.8	45.6354	11077
45.6557	92	45.6557	11082
45.6759	92	45.6759	11085
45.6961	83.2	45.6961	11091
45.7163	84.8	45.7163	11063
45.7366	92.8	45.7366	11083
45.7568	89.6	45.7568	11061
45.777	72.8	45.777	11078
45.7972	90.4	45.7972	11096
45.8175	80.8	45.8175	11076
45.8377	92	45.8377	11077
45.8579	93.6	45.8579	11082
45.8781	108	45.8781	11085
45.8984	89.6	45.8984	11091
45.9186	72.8	45.9186	11077
45.9388	90.4	45.9388	11082
45.959	80.8	45.959	11085
45.9793	92	45.9793	11091
45.9995	89.6	45.9995	11063
46.0197	72.8	46.0197	11077
46.0399	90.4	46.0399	11082
46.0602	80.8	46.0602	11085
46.0804	92	46.0804	11091
46.1006	89.6	46.1006	11063
46.1208	72.8	46.1208	11077
46.141	90.4	46.141	11082
46.1613	80.8	46.1613	11085
46.1815	92	46.1815	11091
46.2017	80.8	46.2017	11063
46.2219	74.4	46.2219	11094
46.2422	83.2	46.2422	11074
46.2624	76	46.2624	11079
46.2826	82.4	46.2826	11072
46.3028	68.8	46.3028	11077
46.3231	85.6	46.3231	11083
46.3433	84.8	46.3433	11080
46.3635	82.4	46.3635	11069
46.3837	77.6	46.3837	11081
46.404	82.4	46.404	11074
46.4242	72	46.4242	11072
46.4444	84	46.4444	11080
46.4647	90.4	46.4647	11072
46.4849	88	46.4849	11088
46.5051	87.2	46.5051	11085
46.5253	92	46.5253	11082
46.5455	82.4	46.5455	11084
46.5658	77.6	46.5658	11075
46.586	73.6	46.586	11087
46.6062	85.6	46.6062	11082
46.6265	95.2	46.6265	11080
46.6467	104	46.6467	11053
46.6669	100.8	46.6669	11089
46.6871	101.6	46.6871	11077
46.7074	97.6	46.7074	11087
46.7276	91.2	46.7276	11075
46.7478	100.8	46.7478	11091
46.768	80.8	46.768	11075
46.7883	98.4	46.7883	11092
46.8085	98.4	46.8085	11078
46.8287	114.4	46.8287	11083
46.8489	105.6	46.8489	11094
46.8692	124.8	46.8692	11103
46.8894	116.8	46.8894	11093
46.9096	127.2	46.9096	11087
46.9298	143.2	46.9298	11091
46.9501	133.6	46.9501	11119
46.9703	145.6	46.9703	11102
46.9905	155.2	46.9905	11129
47.0107	218.4	47.0107	11180
47.031	341.6	47.031	11291
47.0512	581.6	47.0512	11432
47.0714	1028.8	47.0714	11772
47.0916	1716	47.0916	11983
47.1119	2263.2	47.1119	11987
47.1321	2115.2	47.1321	11951
47.1523	1468	47.1523	11722
47.1725	928.8	47.1725	11571
47.1928	812	47.1928	11528
47.213	1032.8	47.213	11543
47.2332	1219.2	47.2332	11578
47.2534	1140.8	47.2534	11517
47.2737	846.4	47.2737	11384
47.2939	460.8	47.2939	11237
47.3141	291.2	47.3141	11145
47.3343	180	47.3343	11134
47.3546	128.8	47.3546	11100
47.3748	121.6	47.3748	11100
47.395	122.4	47.395	11086
47.4152	113.6	47.4152	11091
47.4355	93.6	47.4355	11074
47.4557	97.6	47.4557	11081
47.4759	99.2	47.4759	11083
47.4961	78.4	47.4961	11083
47.5164	88	47.5164	11079
47.5366	80	47.5366	11085
47.5568	82.4	47.5568	11101
47.577	76	47.577	11094
47.5973	77.6	47.5973	11071
47.6175	75.2	47.6175	11062
47.6377	76.8	47.6377	11073
47.6579	83.2	47.6579	11079
47.6782	76.8	47.6782	11076
47.6984	94.4	47.6984	11066
47.7186	72.8	47.7186	11058
47.7388	79.2	47.7388	11070
47.7591	76.8	47.7591	11071
47.7793	94.4	47.7793	11064
47.7995	76	47.7995	11082
47.8197	92.8	47.8197	11082
47.84	72	47.84	11083
47.8602	77.6	47.8602	11075
47.8804	84.8	47.8804	11072
47.9006	79.2	47.9006	11070
47.9209	83.2	47.9209	11066
47.9411	72.8	47.9411	11076
47.9613	79.2	47.9613	11070
47.9815	76	47.9815	11071
48.0018	80.8	48.0018	11077
48.022	68	48.022	11066
48.0422	83.2	48.0422	11079
48.0624	76	48.0624	11061
48.0827	72	48.0827	11065
48.1029	75.2	48.1029	11064
48.1231	72	48.1231	11070
48.1433	76.8	48.1433	11067
48.1636	89.6	48.1636	11061
48.1838	68	48.1838	11058
48.204	80	48.204	11071
48.2242	79.2	48.2242	11066
48.2445	84	48.2445	11073
48.2647	56.8	48.2647	11085
48.2849	85.6	48.2849	11058
48.3051	69.6	48.3051	11077
48.3254	77.6	48.3254	11070
48.3456	70.4	48.3456	11069
48.3658	81.6	48.3658	11082
48.386	77.6	48.386	11062
48.4063	69.6	48.4063	11069
48.4265	71.2	48.4265	11079
48.4467	77.6	48.4467	11066
48.4669	88	48.4669	11066
48.4872	76.8	48.4872	11071
48.5074	78.4	48.5074	11072
48.5276	80	48.5276	11070
48.5478	76.8	48.5478	11069
48.5681	79.2	48.5681	11064
48.5883	72.8	48.5883	11070
48.6085	80.8	48.6085	11074
48.6287	69.6	48.6287	11078
48.649	80	48.649	11072
48.6692	72.8	48.6692	11068
48.6894	66.4	48.6894	11062
48.7097	79.2	48.7097	11063
48.7299	68	48.7299	11073
48.7501	68.8	48.7501	11076
48.7703	70.4	48.7703	11063
48.7906	68.8	48.7906	11068
48.8108	72.8	48.8108	11073
48.831	84	48.831	11069
48.8512	78.4	48.8512	11074
48.8715	83.2	48.8715	11072
48.8917	83.2	48.8917	11072
48.9119	74.4	48.9119	11077
48.9321	81.6	48.9321	11058
48.9524	81.6	48.9524	11065
48.9726	80.8	48.9726	11073
48.9928	70.4	48.9928	11067
49.013	78.4	49.013	11056
49.0333	80.8	49.0333	11080
49.0535	87.2	49.0535	11074
49.0737	72.8	49.0737	11103
49.0939	70.4	49.0939	11082
49.1142	70.4	49.1142	11066
49.1344	67.2	49.1344	11067
49.1546	69.6	49.1546	11072
49.1748	79.2	49.1748	11087
49.1951	76.8	49.1951	11080
49.2153	81.6	49.2153	11079
49.2355	72	49.2355	11075
49.2557	64.8	49.2557	11076
49.276	85.6	49.276	11072
49.2962	88.8	49.2962	11065
49.3164	92.8	49.3164	11077
49.3366	88.8	49.3366	11087
49.3569	78.4	49.3569	11091
49.3771	90.4	49.3771	11075
49.3973	72	49.3973	11083
49.4175	92	49.4175	11097
49.4378	84.8	49.4378	11092
49.458	101.6	49.458	11088
49.4782	106.4	49.4782	11094
49.4984	98.4	49.4984	11078
49.5187	107.2	49.5187	11109
49.5389	110.4	49.5389	11104
49.5591	112	49.5591	11110
49.5793	129.6	49.5793	11115
49.5996	195.2	49.5996	11178
49.6198	291.2	49.6198	11282
49.64	452	49.64	11476
49.6602	713.6	49.6602	11722
49.6805	1103.2	49.6805	11935
49.7007	1373.6	49.7007	12004
49.7209	1200	49.7209	11924
49.7411	860.8	49.7411	11712
49.7614	584.8	49.7614	11518
49.7816	484	49.7816	11497
49.8018	572	49.8018	11541
49.822	696.8	49.822	11577
49.8423	696	49.8423	11534
49.8625	591.2	49.8625	11436
49.8827	376.8	49.8827	11286
49.9029	214.4	49.9029	11168
49.9232	163.2	49.9232	11127
49.9434	133.6	49.9434	11113
49.9636	90.4	49.9636	11105
49.9838	92.8	49.9838	11093
50.0041	91.2	50.0041	11088
50.0243	91.2	50.0243	11069
50.0445	76.8	50.0445	11084
50.0647	86.4	50.0647	11081
50.085	84.8	50.085	11067
50.1052	68.8	50.1052	11070
50.1254	81.6	50.1254	11070
50.1456	80	50.1456	11090
50.1659	76	50.1659	11072
50.1861	84.8	50.1861	11066
50.2063	84	50.2063	11064
50.2265	62.4	50.2265	11077
50.2468	69.6	50.2468	11067
50.267	84	50.267	11074
50.2872	56.8	50.2872	11068
50.3074	68.8	50.3074	11085
50.3277	80	50.3277	11065
50.3479	86.4	50.3479	11061
50.3681	73.6	50.3681	11072
50.3883	65.6	50.3883	11078
50.4086	75.2	50.4086	11057
50.4288	67.2	50.4288	11070
50.449	76	50.449	11069
50.4692	57.6	50.4692	11058
50.4895	57.6	50.4895	11070
50.5097	81.6	50.5097	11062
50.5299	70.4	50.5299	11073
50.5501	64	50.5501	11069
50.5704	73.6	50.5704	11059
50.5906	68	50.5906	11068
50.6108	72.8	50.6108	11059
50.631	52	50.631	11064
50.6513	75.2	50.6513	11056
50.6715	59.2	50.6715	11069
50.6917	64.8	50.6917	11055
50.7119	66.4	50.7119	11069
50.7322	66.4	50.7322	11059
50.7524	71.2	50.7524	11053
50.7726	70.4	50.7726	11053
50.7929	70.4	50.7929	11070
50.8131	76	50.8131	11061
50.8333	67.2	50.8333	11050
50.8535	60.8	50.8535	11078
50.8737	80	50.8737	11075
50.894	65.6	50.894	11071
50.9142	56.8	50.9142	11061
50.9344	67.2	50.9344	11076
50.9547	56.8	50.9547	11084
50.9749	72	50.9749	11084
50.9951	72.8	50.9951	11089
51.0153	72	51.0153	11079
51.0356	88	51.0356	11091
51.0558	69.6	51.0558	11093
51.076	79.2	51.076	11075
51.0962	85.6	51.0962	11083
51.1165	76.8	51.1165	11077
51.1367	82.4	51.1367	11073
51.1569	65.6	51.1569	11087
51.1771	72.8	51.1771	11083
51.1974	93.6	51.1974	11081
51.2176	85.6	51.2176	11097
51.2378	117.6	51.2378	11152
51.258	148.8	51.258	11229
51.2782	256.8	51.2782	11322
51.2985	409.6	51.2985	11468
51.3187	457.6	51.3187	11457
51.3389	316.8	51.3389	11409
51.3591	248	51.3591	11301
51.3794	154.4	51.3794	11223
51.3996	164	51.3996	11206
51.4198	184	51.4198	11251
51.44	254.4	51.44	11265
51.4603	280.8	51.4603	11223
51.4805	177.6	51.4805	11232
51.5007	126.4	51.5007	11147
51.5209	90.4	51.5209	11123
51.5412	88.8	51.5412	11093
51.5614	68	51.5614	11092
51.5816	72	51.5816	11088
51.6018	69.6	51.6018	11062
51.6221	76	51.6221	11077
51.6423	66.4	51.6423	11078
51.6625	85.6	51.6625	11075
51.6827	71.2	51.6827	11066
51.703	72.8	51.703	11071
51.7232	68	51.7232	11067
51.7434	75.2	51.7434	11071
51.7636	61.6	51.7636	11060
51.7839	70.4	51.7839	11066
51.8041	64.8	51.8041	11074
51.8243	84	51.8243	11065
51.8445	60	51.8445	11061
51.8648	67.2	51.8648	11073
51.885	68	51.885	11061
51.9052	64	51.9052	11076
51.9255	67.2	51.9255	11085
51.9457	79.2	51.9457	11088
51.9659	73.6	51.9659	11127
51.9861	116.8	51.9861	11129
52.0063	163.2	52.0063	11167
52.0266	137.6	52.0266	11188
52.0468	116.8	52.0468	11171
52.067	107.2	52.067	11127
52.0873	91.2	52.0873	11113
52.1075	100	52.1075	11098
52.1277	108	52.1277	11103
52.1479	116	52.1479	11119
52.1682	123.2	52.1682	11111
52.1884	87.2	52.1884	11107
52.2086	79.2	52.2086	11092
52.2288	56.8	52.2288	11079
52.2491	65.6	52.2491	11083
52.2693	72	52.2693	11064
52.2895	64	52.2895	11074
52.3097	72	52.3097	11065
52.33	52.8	52.33	11062
52.3502	60	52.3502	11075
52.3704	62.4	52.3704	11064
52.3906	64.8	52.3906	11065
52.4109	69.6	52.4109	11077
52.4311	50.4	52.4311	11068
52.4513	68.8	52.4513	11061
52.4715	76.8	52.4715	11055
52.4918	51.2	52.4918	11062
52.512	71.2	52.512	11071
52.5322	55.2	52.5322	11060
52.5524	63.2	52.5524	11063
52.5727	67.2	52.5727	11049
52.5929	70.4	52.5929	11073
52.6131	49.6	52.6131	11052
52.6333	52.8	52.6333	11068
52.6536	67.2	52.6536	11082
52.6738	63.2	52.6738	11059
52.694	59.2	52.694	11076
52.7142	60	52.7142	11060
52.7345	64	52.7345	11060
52.7547	73.6	52.7547	11073
52.7749	61.6	52.7749	11057
52.7951	64	52.7951	11070
52.8154	56	52.8154	11046
52.8356	59.2	52.8356	11047
52.8558	64	52.8558	11068
52.876	64.8	52.876	11062
52.8963	64	52.8963	11070
52.9165	71.2	52.9165	11045
52.9367	64	52.9367	11064
52.9569	64	52.9569	11068
52.9772	68.8	52.9772	11075
52.9974	56.8	52.9974	11057
53.0176	60.8	53.0176	11055
53.0378	72.8	53.0378	11053
53.0581	55.2	53.0581	11057
53.0783	56	53.0783	11057
53.0985	57.6	53.0985	11070
53.1187	60.8	53.1187	11060
53.139	60.8	53.139	11062
53.1592	76	53.1592	11058
53.1794	72	53.1794	11058
53.1996	57.6	53.1996	11067
53.2199	68.8	53.2199	11059
53.2401	76	53.2401	11065
53.2603	60.8	53.2603	11066
53.2805	68	53.2805	11068
53.3008	64	53.3008	11066
53.321	59.2	53.321	11063
53.3412	58.4	53.3412	11075
53.3614	53.6	53.3614	11060
53.3817	51.2	53.3817	11075
53.4019	64.8	53.4019	11071
53.4221	65.6	53.4221	11060
53.4423	60.8	53.4423	11058
53.4626	59.2	53.4626	11054
53.4828	60.8	53.4828	11060
53.503	70.4	53.503	11080
53.5232	60	53.5232	11052
53.5435	53.6	53.5435	11063
53.5637	60	53.5637	11055
53.5839	48.8	53.5839	11050
53.6041	52	53.6041	11069
53.6244	51.2	53.6244	11046
53.6446	50.4	53.6446	11044
53.6648	62.4	53.6648	11057
53.685	66.4	53.685	11075
53.7053	60.8	53.7053	11057
53.7255	54.4	53.7255	11066
53.7457	66.4	53.7457	11065
53.7659	57.6	53.7659	11062
53.7862	59.2	53.7862	11064
53.8064	62.4	53.8064	11070
53.8266	52.8	53.8266	11071
53.8469	48	53.8469	11068
53.8671	56	53.8671	11075
53.8873	54.4	53.8873	11063
53.9075	64	53.9075	11054
53.9278	58.4	53.9278	11040
53.948	63.2	53.948	11069
53.9682	66.4	53.9682	11062
53.9884	64	53.9884	11062
54.0087	56.8	54.0087	11050
54.0289	51.2	54.0289	11061
54.0491	52	54.0491	11057
54.0693	67.2	54.0693	11055
54.0896	60.8	54.0896	11052
54.1098	66.4	54.1098	11053
54.13	61.6	54.13	11048
54.1502	59.2	54.1502	11044
54.1705	66.4	54.1705	11049
54.1907	57.6	54.1907	11060
54.2109	55.2	54.2109	11057
54.2311	68	54.2311	11064
54.2514	59.2	54.2514	11054
54.2716	60.8	54.2716	11054
54.2918	63.2	54.2918	11069
54.312	53.6	54.312	11068
54.3323	80.8	54.3323	11075
54.3525	69.6	54.3525	11066
54.3727	55.2	54.3727	11059
54.3929	70.4	54.3929	11043
54.4132	60.8	54.4132	11065
54.4334	60	54.4334	11068
54.4536	69.6	54.4536	11056
54.4738	58.4	54.4738	11063
54.4941	64	54.4941	11076
54.5143	61.6	54.5143	11060
54.5345	52.8	54.5345	11059
54.5547	51.2	54.5547	11067
54.575	60	54.575	11066
54.5952	74.4	54.5952	11070
54.6154	79.2	54.6154	11073
54.6356	72	54.6356	11076
54.6559	58.4	54.6559	11083
54.6761	63.2	54.6761	11066
54.6963	61.6	54.6963	11064
54.7165	66.4	54.7165	11052
54.7368	63.2	54.7368	11063
54.757	56	54.757	11049
54.7772	50.4	54.7772	11064
54.7974	70.4	54.7974	11061
54.8177	60.8	54.8177	11047
54.8379	57.6	54.8379	11056
54.8581	64.8	54.8581	11066
54.8783	55.2	54.8783	11055
54.8986	53.6	54.8986	11055
54.9188	60	54.9188	11069
54.939	62.4	54.939	11053
54.9592	47.2	54.9592	11065
54.9795	57.6	54.9795	11048
54.9997	59.2	54.9997	11052
55.0199	54.4	55.0199	11053
55.0401	59.2	55.0401	11052
55.0604	54.4	55.0604	11057
55.0806	69.6	55.0806	11060
55.1008	67.2	55.1008	11038
55.121	52.8	55.121	11062
55.1413	56	55.1413	11062
55.1615	65.6	55.1615	11052
55.1817	52	55.1817	11049
55.2019	60	55.2019	11062
55.2222	47.2	55.2222	11053
55.2424	53.6	55.2424	11070
55.2626	61.6	55.2626	11060
55.2828	68	55.2828	11057
55.3031	65.6	55.3031	11066
55.3233	61.6	55.3233	11059
55.3435	50.4	55.3435	11056
55.3637	61.6	55.3637	11065
55.384	60.8	55.384	11050
55.4042	67.2	55.4042	11058
55.4244	54.4	55.4244	11057
55.4446	64.8	55.4446	11046
55.4649	61.6	55.4649	11062
55.4851	57.6	55.4851	11068
55.5053	70.4	55.5053	11056
55.5255	48	55.5255	11056
55.5458	57.6	55.5458	11064
55.566	47.2	55.566	11053
55.5862	62.4	55.5862	11055
55.6064	56.8	55.6064	11053
55.6267	52	55.6267	11063
55.6469	58.4	55.6469	11063
55.6671	58.4	55.6671	11063
55.6873	47.2	55.6873	11047
55.7076	58.4	55.7076	11047
55.7278	60	55.7278	11066
55.748	69.6	55.748	11054
55.7682	48	55.7682	11069
55.7885	54.4	55.7885	11059
55.8087	55.2	55.8087	11053
55.8289	62.4	55.8289	11055
55.8491	63.2	55.8491	11057
55.8694	59.2	55.8694	11060
55.8896	56.8	55.8896	11058
55.9098	59.2	55.9098	11058
55.93	59.2	55.93	11063
55.9503	52.8	55.9503	11044
55.9705	56.8	55.9705	11063
55.9907	66.4	55.9907	11065
56.0109	60.8	56.0109	11047
56.0312	59.2	56.0312	11051
56.0514	64.8	56.0514	11050
56.0716	64.8	56.0716	11056
56.0918	40.8	56.0918	11074
56.1121	57.6	56.1121	11045
56.1323	55.2	56.1323	11059
56.1525	52.8	56.1525	11056
56.1727	47.2	56.1727	11060
56.193	54.4	56.193	11064
56.2132	56.8	56.2132	11064
56.2334	68	56.2334	11056
56.2537	60	56.2537	11057
56.2739	63.2	56.2739	11049
56.2941	61.6	56.2941	11067
56.3143	70.4	56.3143	11064
56.3345	64.8	56.3345	11071
56.3548	80	56.3548	11073
56.375	83.2	56.375	11089
56.3952	92.8	56.3952	11086
56.4154	92.8	56.4154	11092
56.4357	82.4	56.4357	11101
56.4559	76	56.4559	11070
56.4761	59.2	56.4761	11066
56.4963	67.2	56.4963	11067
56.5166	61.6	56.5166	11065
56.5368	48	56.5368	11061
56.557	71.2	56.557	11063
56.5772	62.4	56.5772	11063
56.5975	70.4	56.5975	11068
56.6177	58.4	56.6177	11063
56.6379	64	56.6379	11072
56.6581	78.4	56.6581	11058
56.6784	76.8	56.6784	11071
56.6986	69.6	56.6986	11072
56.7188	69.6	56.7188	11059
56.739	76	56.739	11077
56.7593	76	56.7593	11076
56.7795	74.4	56.7795	11076
56.7997	72	56.7997	11079
56.8199	85.6	56.8199	11096
56.8402	67.2	56.8402	11103
56.8604	88.8	56.8604	11113
56.8806	148	56.8806	11203
56.9008	247.2	56.9008	11351
56.9211	436.8	56.9211	11530
56.9413	668.8	56.9413	11654
56.9615	736	56.9615	11655
56.9817	556.8	56.9817	11573
57.002	327.2	57.002	11430
57.0222	218.4	57.0222	11278
57.0424	195.2	57.0424	11238
57.0626	200.8	57.0626	11256
57.0829	332	57.0829	11379
57.1031	356	57.1031	11378
57.1233	360.8	57.1233	11353
57.1435	250.4	57.1435	11287
57.1638	152.8	57.1638	11203
57.184	111.2	57.184	11124
57.2042	104.8	57.2042	11089
57.2244	71.2	57.2244	11069
57.2447	66.4	57.2447	11080
57.2649	61.6	57.2649	11079
57.2851	58.4	57.2851	11069
57.3053	58.4	57.3053	11060
57.3256	61.6	57.3256	11064
57.3458	67.2	57.3458	11066
57.366	62.4	57.366	11057
57.3863	56.8	57.3863	11055
57.4065	48	57.4065	11047
57.4267	49.6	57.4267	11052
57.4469	60	57.4469	11052
57.4671	54.4	57.4671	11050
57.4874	52.8	57.4874	11053
57.5076	47.2	57.5076	11036
57.5278	58.4	57.5278	11058
57.5481	55.2	57.5481	11065
57.5683	49.6	57.5683	11063
57.5885	56.8	57.5885	11062
57.6087	69.6	57.6087	11051
57.629	57.6	57.629	11054
57.6492	49.6	57.6492	11048
57.6694	46.4	57.6694	11044
57.6896	53.6	57.6896	11068
57.7099	52	57.7099	11054
57.7301	49.6	57.7301	11053
57.7503	44.8	57.7503	11050
57.7705	62.4	57.7705	11054
57.7908	55.2	57.7908	11057
57.811	58.4	57.811	11047
57.8312	60.8	57.8312	11054
57.8514	48	57.8514	11046
57.8717	63.2	57.8717	11046
57.8919	60	57.8919	11059
57.9121	49.6	57.9121	11045
57.9323	51.2	57.9323	11052
57.9526	51.2	57.9526	11047
57.9728	48.8	57.9728	11048
57.993	48	57.993	11046
58.0132	54.4	58.0132	11053
58.0335	51.2	58.0335	11062
58.0537	41.6	58.0537	11045
58.0739	56.8	58.0739	11052
58.0941	53.6	58.0941	11045
58.1144	44	58.1144	11051
58.1346	52.8	58.1346	11050
58.1548	53.6	58.1548	11046
58.175	46.4	58.175	11056
58.1953	44.8	58.1953	11053
58.2155	43.2	58.2155	11051
58.2357	49.6	58.2357	11051
58.2559	48.8	58.2559	11053
58.2762	53.6	58.2762	11051
58.2964	48	58.2964	11045
58.3166	48.8	58.3166	11050
58.3368	39.2	58.3368	11049
58.3571	52	58.3571	11045
58.3773	56	58.3773	11048
58.3975	49.6	58.3975	11057
58.4177	53.6	58.4177	11042
58.438	51.2	58.438	11048
58.4582	50.4	58.4582	11051
58.4784	60.8	58.4784	11048
58.4986	57.6	58.4986	11057
58.5189	54.4	58.5189	11044
58.5391	44.8	58.5391	11056
58.5593	56	58.5593	11052
58.5795	52	58.5795	11063
58.5998	47.2	58.5998	11048
58.62	44.8	58.62	11056
58.6402	50.4	58.6402	11061
58.6604	47.2	58.6604	11047
58.6807	49.6	58.6807	11045
58.7009	45.6	58.7009	11037
58.7211	45.6	58.7211	11046
58.7413	44	58.7413	11041
58.7616	43.2	58.7616	11045
58.7818	45.6	58.7818	11047
58.802	41.6	58.802	11049
58.8222	46.4	58.8222	11046
58.8425	43.2	58.8425	11049
58.8627	50.4	58.8627	11053
58.8829	49.6	58.8829	11051
58.9031	56.8	58.9031	11055
58.9234	44	58.9234	11046
58.9436	48	58.9436	11061
58.9638	57.6	58.9638	11059
58.9841	54.4	58.9841	11048
59.0043	56	59.0043	11052
59.0245	48.8	59.0245	11056
59.0447	56.8	59.0447	11050
59.0649	55.2	59.0649	11050
59.0852	51.2	59.0852	11058
59.1054	48	59.1054	11040
59.1256	52	59.1256	11056
59.1459	49.6	59.1459	11049
59.1661	47.2	59.1661	11055
59.1863	45.6	59.1863	11056
59.2065	53.6	59.2065	11052
59.2268	48.8	59.2268	11035
59.247	51.2	59.247	11058
59.2672	49.6	59.2672	11051
59.2874	58.4	59.2874	11051
59.3077	52	59.3077	11046
59.3279	56.8	59.3279	11044
59.3481	58.4	59.3481	11046
59.3683	54.4	59.3683	11061
59.3886	50.4	59.3886	11049
59.4088	66.4	59.4088	11054
59.429	48.8	59.429	11050
59.4492	52	59.4492	11059
59.4695	50.4	59.4695	11044
59.4897	57.6	59.4897	11065
59.5099	44	59.5099	11050
59.5301	54.4	59.5301	11048
59.5504	50.4	59.5504	11063
59.5706	50.4	59.5706	11067
59.5908	46.4	59.5908	11052
59.611	49.6	59.611	11064
59.6313	47.2	59.6313	11061
59.6515	54.4	59.6515	11063
59.6717	47.2	59.6717	11060
59.6919	50.4	59.6919	11053
59.7122	57.6	59.7122	11057
59.7324	55.2	59.7324	11048
59.7526	60.8	59.7526	11063
59.7728	43.2	59.7728	11043
59.7931	49.6	59.7931	11058
59.8133	49.6	59.8133	11064
59.8335	56	59.8335	11060
59.8537	43.2	59.8537	11052
59.874	60	59.874	11064
59.8942	46.4	59.8942	11047
59.9144	50.4	59.9144	11054
59.9346	54.4	59.9346	11072
59.9549	55.2	59.9549	11054
59.9751	61.6	59.9751	11052
59.9953	54.4	59.9953	11066

## Sheet: Figure S10
Vg	Id	Vg	Id
V	mA/mm	V	mA/mm
-10	8.62143	-10	8.1179
-9.75	8.39484	-9.75	7.95673
-9.5	8.35778	-9.5	8.01333
-9.25	8.60512	-9.25	8.0029
-9	8.53539	-9	7.98609
-8.75	8.64273	-8.75	7.89417
-8.5	8.48889	-8.5	7.84897
-8.25	8.44222	-8.25	7.81325
-8	8.28778	-8	7.77926
-7.75	8.39185	-7.75	7.54996
-7.5	8.36478	-7.5	7.71006
-7.25	8.2305	-7.25	7.52273
-7	8.07672	-7	7.50093
-6.75	7.88244	-6.75	7.51137
-6.5	7.95447	-6.5	7.35922
-6.25	7.98021	-6.25	7.40443
-6	7.80792	-6	7.36182
-5.75	7.79657	-5.75	7.27659
-5.5	7.65769	-5.5	7.07406
-5.25	7.49262	-5.25	6.86584
-5	7.40082	-5	6.81664
-4.75	7.30693	-4.75	6.65573
-4.5	7.22689	-4.5	6.56715
-4.25	7.07713	-4.25	6.33368
-4	7.08962	-4	6.13035
-3.75	6.94924	-3.75	6.05555
-3.5	6.68098	-3.5	5.90139
-3.25	6.66661	-3.25	5.68192
-3	6.53848	-3	5.5353
-2.75	6.36107	-2.75	5.43169
-2.5	6.16012	-2.5	5.19083
-2.25	5.88515	-2.25	5.01108
-2	5.51979	-2	4.86771
-1.75	5.3824	-1.75	4.74951
-1.5	5.14031	-1.5	4.50691
-1.25	4.99257	-1.25	4.34463
-1	4.62629	-1	4.1194
-0.75	4.34755	-0.75	3.91694
-0.5	4.046	-0.5	3.64595
-0.25	3.53692	-0.25	3.43371
0	3.33087	0	3.10972
0.25	3.05475	0.25	2.81286
0.5	2.74839	0.5	2.5106
0.75	2.49346	0.75	2.25976
1	2.26392	1	2.03285
1.25	2.00669	1.25	1.80216
1.5	1.79181	1.5	1.5915
1.75	1.59925	1.75	1.40743
2	1.29232	2	1.24043
2.25	1.06582	2.25	1.1795
2.5	0.89387	2.5	1.039
2.75	0.7745	2.75	0.89751
3	0.77145	3	0.78754
3.25	0.74196	3.25	0.69931
3.5	0.72664	3.5	0.61929
3.75	0.66146	3.75	0.56125
4	0.61012	4	0.557
4.25	0.49234	4.25	0.54133
4.5	0.46377	4.5	0.51333
4.75	0.4547	4.75	0.48513
5	0.43339	5	0.46087
5.25	0.40993	5.25	0.43268
5.5	0.33538	5.5	0.40952
5.75	0.33882	5.75	0.38807
6	0.32978	6	0.36772
6.25	0.30223	6.25	0.34813
6.5	0.29655	6.5	0.30351
6.75	0.28352	6.75	0.29609
7	0.27379	7	0.26471
7.25	0.25107	7.25	0.23492
7.5	0.24753	7.5	0.21479
7.75	0.23812	7.75	0.1987
8	0.22905	8	0.18517
8.25	0.21121	8.25	0.17396
8.5	0.2088	8.5	0.16361
8.75	0.20274	8.75	0.15512
9	0.18732	9	0.1477
9.25	0.18559	9.25	0.14081
9.5	0.18084	9.5	0.13497
9.75	0.15112	9.75	0.12951
10	0.15606	10	0.12436

## Sheet: Figure S16
2 theta	intensity	intensity	intensity	intensity	intensity		Vd	Id	Id	Id	Id	Id
degree	a.u.	a.u.	a.u.	a.u.	a.u.		V	mA/mm	mA/mm	mA/mm	mA/mm	mA/mm
21.8506	0.14286	0.82793	1.80245	2.72799	3.61377		-1	0.000101577	4.9934e-05	1.01757e-05	4.04769e-06	1.44212e-06
21.8708	0.05952	0.84469	1.80351	2.72762	3.61314		-0.98	9.97664e-05	4.90106e-05	9.93796e-06	3.97547e-06	1.41703e-06
21.891	0.11905	0.80559	1.80181	2.72544	3.61178		-0.96	9.74125e-05	4.78429e-05	9.63239e-06	3.88506e-06	1.38287e-06
21.9113	0.07143	0.81955	1.80192	2.72235	3.61129		-0.94	9.56174e-05	4.69417e-05	9.39446e-06	3.81634e-06	1.35761e-06
21.9315	0.03571	0.81676	1.80202	2.72007	3.61129		-0.92	9.33429e-05	4.58519e-05	9.24075e-06	3.72741e-06	1.32599e-06
21.9517	0.15476	0.81955	1.80224	2.71587	3.61071		-0.9	9.11813e-05	4.47972e-05	9.08686e-06	3.64238e-06	1.29498e-06
21.972	0.13095	0.81955	1.80224	2.71799	3.60953		-0.88	8.92269e-05	4.38368e-05	8.90189e-06	3.56614e-06	1.26575e-06
21.9922	0.08333	0.84469	1.8016	2.71446	3.61363		-0.86	8.70295e-05	4.27675e-05	8.71593e-06	3.48094e-06	1.23518e-06
22.0124	0.25	0.81955	1.8017	2.71651	3.60938		-0.84	8.49567e-05	4.1758e-05	8.51729e-06	3.39991e-06	1.2065e-06
22.0326	0.15476	0.82514	1.80106	2.71393	3.60834		-0.82	8.29628e-05	4.08125e-05	8.25064e-06	3.32414e-06	1.17951e-06
22.0529	0.02381	0.81955	1.8	2.7098	3.61178		-0.8	8.08855e-05	3.98122e-05	8.04807e-06	3.24267e-06	1.15043e-06
22.0731	0.03571	0.83073	1.80106	2.71057	3.60641		-0.78	7.87451e-05	3.87807e-05	7.86054e-06	3.15828e-06	1.1208e-06
22.0933	0.08333	0.83073	1.8016	2.71205	3.60964		-0.76	7.67777e-05	3.78565e-05	7.59786e-06	3.08332e-06	1.0941e-06
22.1135	0.15476	0.83631	1.80096	2.70966	3.60748		-0.74	7.46586e-05	3.68257e-05	7.43518e-06	2.99996e-06	1.06314e-06
22.1338	0.10714	0.82514	1.80266	2.70852	3.6097		-0.72	7.25123e-05	3.5775e-05	7.27279e-06	2.91181e-06	1.03362e-06
22.154	0.19048	0.83352	1.8033	2.70758	3.60811		-0.7	7.0596e-05	3.48535e-05	7.07689e-06	2.8404e-06	1.00705e-06
22.1742	0.08333	0.82514	1.80213	2.70846	3.60635		-0.68	6.83456e-05	3.38054e-05	6.87504e-06	2.75354e-06	9.7626e-07
22.1944	0.11905	0.82514	1.80245	2.70973	3.60745		-0.66	6.61489e-05	3.28338e-05	6.66832e-06	2.67506e-06	9.48899e-07
22.2147	0.19048	0.82514	1.80479	2.71044	3.60485		-0.64	6.40436e-05	3.18172e-05	6.45914e-06	2.59285e-06	9.19658e-07
22.2349	0.08333	0.83911	1.80501	2.70654	3.60889		-0.62	6.1882e-05	3.0827e-05	6.25011e-06	2.51167e-06	8.90628e-07
22.2551	0.09524	0.83631	1.80522	2.70597	3.60511		-0.6	5.98957e-05	2.98365e-05	5.96639e-06	2.43128e-06	8.61607e-07
22.2753	0.08333	0.82514	1.80554	2.70634	3.60459		-0.58	5.77747e-05	2.88502e-05	5.78043e-06	2.35083e-06	8.32878e-07
22.2956	0.02381	0.83911	1.80362	2.70832	3.60456		-0.56	5.57332e-05	2.78359e-05	5.55104e-06	2.2686e-06	8.03404e-07
22.3158	0.03571	0.85307	1.80469	2.70859	3.60375		-0.54	5.37349e-05	2.68818e-05	5.39764e-06	2.19199e-06	7.76035e-07
22.336	0.15476	0.8419	1.80682	2.70977	3.60381		-0.52	5.1756e-05	2.58842e-05	5.23396e-06	2.11046e-06	7.47331e-07
22.3562	0.17857	0.83352	1.80532	2.70755	3.60612		-0.5	4.97548e-05	2.4901e-05	5.02489e-06	2.03046e-06	7.18659e-07
22.3765	0.14286	0.82793	1.80447	2.70721	3.60647		-0.48	4.77181e-05	2.38896e-05	4.83129e-06	1.94841e-06	6.89887e-07
22.3967	0.11905	0.83911	1.80405	2.70537	3.60583		-0.46	4.56748e-05	2.28716e-05	4.48982e-06	1.86527e-06	6.60327e-07
22.4169	0.11905	0.8419	1.80532	2.70473	3.60673		-0.44	4.36728e-05	2.18679e-05	4.658e-06	1.78342e-06	6.31297e-07
22.4371	0.11905	0.85307	1.80618	2.70742	3.60502		-0.42	4.17143e-05	2.09165e-05	4.31675e-06	1.70618e-06	6.04074e-07
22.4574	0.09524	0.8419	1.80447	2.7057	3.60609		-0.4	3.96272e-05	1.98812e-05	4.05954e-06	1.62159e-06	5.7404e-07
22.4776	0.17857	0.86983	1.80799	2.70685	3.60566		-0.38	3.77087e-05	1.88832e-05	3.92746e-06	1.54065e-06	5.45558e-07
22.4978	0.15476	0.85866	1.80916	2.70859	3.60505		-0.36	3.56686e-05	1.79034e-05	3.79721e-06	1.46053e-06	5.17228e-07
22.518	0.17857	0.87821	1.81129	2.70956	3.6086		-0.34	3.37112e-05	1.69217e-05	3.60193e-06	1.38022e-06	4.88301e-07
22.5383	0.09524	0.84469	1.81054	2.70869	3.60875		-0.32	3.17033e-05	1.59026e-05	3.3754e-06	1.29715e-06	4.59229e-07
22.5585	0.19048	0.88101	1.81022	2.71268	3.60858		-0.3	2.96132e-05	1.49085e-05	3.16432e-06	1.21617e-06	4.30434e-07
22.5787	0.19048	0.88939	1.81331	2.71275	3.61013		-0.28	2.77416e-05	1.39419e-05	2.9577e-06	1.13714e-06	4.02338e-07
22.5989	0.14286	0.86983	1.81363	2.71064	3.60967		-0.26	2.57416e-05	1.29349e-05	2.76689e-06	1.05504e-06	3.73386e-07
22.6192	0.21429	0.90615	1.81704	2.71101	3.60638		-0.24	2.37845e-05	1.19462e-05	2.55474e-06	9.74597e-07	3.44957e-07
22.6394	0.20238	0.91173	1.81523	2.71208	3.60947		-0.22	2.17265e-05	1.09377e-05	2.33657e-06	8.92767e-07	3.15831e-07
22.6596	0.35714	0.90335	1.81299	2.7093	3.608		-0.2	1.98185e-05	9.95177e-06	2.1319e-06	8.12392e-07	2.87559e-07
22.6798	0.27381	0.92011	1.81459	2.71215	3.60961		-0.18	1.78069e-05	8.95388e-06	1.91826e-06	7.30952e-07	2.58506e-07
22.7001	0.35714	0.95642	1.8131	2.71376	3.60722		-0.16	1.58313e-05	7.9549e-06	1.70441e-06	6.49553e-07	2.29843e-07
22.7203	0.40476	0.9648	1.81576	2.71426	3.60837		-0.14	1.38479e-05	6.969e-06	1.49308e-06	5.68845e-07	2.01381e-07
22.7405	0.38095	0.99274	1.81459	2.71919	3.61172		-0.12	1.1878e-05	5.97362e-06	1.27738e-06	4.87846e-07	1.72609e-07
22.7607	0.40476	1.09888	1.81182	2.72248	3.61504		-0.1	9.88524e-06	4.96858e-06	1.06336e-06	4.05887e-07	1.43615e-07
22.781	0.44048	1.12961	1.81278	2.73121	3.62212		-0.08	7.8845e-06	3.96459e-06	8.51339e-07	3.24009e-07	1.14661e-07
22.8012	0.57143	1.12682	1.81416	2.73765	3.63072		-0.06	5.94164e-06	2.98658e-06	6.37068e-07	2.44055e-07	8.63331e-08
22.8214	0.38095	1.19944	1.81534	2.73708	3.63465		-0.04	3.96322e-06	1.98823e-06	4.24836e-07	1.62447e-07	5.74392e-08
22.8416	0.71429	1.27207	1.82034	2.72785	3.63231		-0.02	1.96978e-06	9.92588e-07	2.1303e-07	8.11388e-08	2.86882e-08
22.8619	0.66667	1.36704	1.82918	2.72809	3.63248		0	5.31471e-09	2.74424e-09	5.51979e-10	2.15231e-10	7.58543e-11
22.8821	0.58333	1.47598	1.85186	2.7299	3.63349		0.02	1.97594e-06	9.91649e-07	2.13109e-07	8.10513e-08	2.86568e-08
22.9023	0.82143	1.5486	1.88232	2.74678	3.6384		0.04	3.94546e-06	1.98265e-06	4.26743e-07	1.62072e-07	5.7299e-08
22.9225	0.5684	1.65475	1.93632	2.80795	3.65826		0.06	5.94409e-06	2.97626e-06	6.42382e-07	2.43291e-07	8.59794e-08
22.9428	0.7619	1.69385	2.03568	2.96124	3.69508		0.08	7.914e-06	3.96395e-06	8.5625e-07	3.24108e-07	1.14564e-07
22.963	0.96429	1.8	2.28094	3.18956	3.84934		0.1	9.88488e-06	4.95666e-06	1.06751e-06	4.05437e-07	1.43261e-07
22.9832	0.91667	1.78603	2.63504	3.46604	4.21548		0.12	1.18559e-05	5.94133e-06	1.28315e-06	4.85876e-07	1.7173e-07
23.0034	0.83333	1.79441	2.8	3.7	4.6		0.14	1.38251e-05	6.9229e-06	1.49221e-06	5.66433e-07	2.00168e-07
23.0237	1	1.70782	2.69563	3.41383	4.51376		0.16	1.58757e-05	7.93111e-06	1.70295e-06	6.49058e-07	2.2937e-07
23.0439	0.90476	1.78324	2.4787	2.94235	4.09378		0.18	1.78273e-05	8.89448e-06	1.92169e-06	7.28229e-07	2.57351e-07
23.0641	0.77381	1.64916	2.34196	2.78654	3.77754		0.2	1.97384e-05	9.89108e-06	2.13133e-06	8.09849e-07	2.86127e-07
23.0843	0.96429	1.64358	2.13919	2.75326	3.67388		0.22	2.18473e-05	1.09035e-05	2.33806e-06	8.92445e-07	3.15365e-07
23.1046	0.77381	1.61844	1.94675	2.74141	3.65136		0.24	2.36688e-05	1.18695e-05	2.55864e-06	9.71447e-07	3.43227e-07
23.1248	0.59524	1.43128	1.86443	2.73644	3.6388		0.26	2.57807e-05	1.28744e-05	2.77057e-06	1.05449e-06	3.72617e-07
23.145	0.77381	1.35028	1.83206	2.72936	3.63133		0.28	2.74488e-05	1.38677e-05	2.98887e-06	1.13568e-06	4.01371e-07
23.1652	0.59524	1.28603	1.82173	2.72775	3.63063		0.3	2.95407e-05	1.48407e-05	3.21673e-06	1.21552e-06	4.29631e-07
23.1855	0.46429	1.16313	1.81747	2.72503	3.6248		0.32	3.15522e-05	1.58001e-05	3.42091e-06	1.29464e-06	4.57582e-07
23.2057	0.59524	1.06816	1.81672	2.72299	3.62099		0.34	3.35822e-05	1.6797e-05	3.63515e-06	1.37527e-06	4.86518e-07
23.2259	0.5	1.06257	1.8131	2.72195	3.62122		0.36	3.56372e-05	1.77836e-05	3.85144e-06	1.45645e-06	5.14898e-07
23.2461	0.4881	1.0514	1.81065	2.71886	3.62018		0.38	3.76458e-05	1.87614e-05	4.05378e-06	1.53731e-06	5.43684e-07
23.2664	0.38095	0.98436	1.81438	2.71893	3.61793		0.4	3.96509e-05	1.97005e-05	4.26543e-06	1.61453e-06	5.7086e-07
23.2866	0.20238	0.93128	1.81278	2.71886	3.61805		0.42	4.1745e-05	2.07082e-05	4.47036e-06	1.69823e-06	6.00553e-07
23.3068	0.36905	0.91453	1.81044	2.71842	3.61602		0.44	4.36964e-05	2.16778e-05	4.68921e-06	1.7775e-06	6.28663e-07
23.327	0.11905	0.87821	1.8066	2.71805	3.6151		0.46	4.5516e-05	2.26392e-05	4.89239e-06	1.85718e-06	6.52012e-07
23.3473	0.19048	0.87542	1.80852	2.71856	3.61441		0.48	4.77496e-05	2.36345e-05	5.11025e-06	1.93854e-06	6.8212e-07
23.3675	0.2381	0.86425	1.80618	2.71342	3.61296		0.5	4.97144e-05	2.46237e-05	5.32725e-06	2.02042e-06	7.12423e-07
23.3877	0.20238	0.87263	1.80501	2.71376	3.61282		0.52	5.18343e-05	2.56076e-05	5.52411e-06	2.10243e-06	7.41644e-07
23.4079	0.19048	0.86425	1.80564	2.7102	3.61031		0.54	5.38553e-05	2.6554e-05	5.752e-06	2.18094e-06	7.68904e-07
23.4282	0.2381	0.87542	1.80543	2.7103	3.61034		0.56	5.58477e-05	2.75297e-05	5.96475e-06	2.26162e-06	7.97143e-07
23.4484	0.11905	0.85587	1.80405	2.71185	3.61334		0.58	5.77613e-05	2.84922e-05	6.19218e-06	2.34158e-06	8.26138e-07
23.4686	0.09524	0.84749	1.80511	2.71319	3.60834		0.6	5.9817e-05	2.94155e-05	6.37004e-06	2.41832e-06	8.49245e-07
23.4888	0.13095	0.83073	1.80405	2.71285	3.60996		0.62	6.19349e-05	3.04583e-05	6.60368e-06	2.50516e-06	8.80125e-07
23.5091	0.11905	0.84469	1.80543	2.71258	3.60878		0.64	6.39657e-05	3.13858e-05	6.80907e-06	2.58301e-06	9.07861e-07
23.5293	0.14286	0.83073	1.80447	2.71201	3.61244		0.66	6.60657e-05	3.24144e-05	7.00286e-06	2.66763e-06	9.38241e-07
23.5495	0.13095	0.84469	1.80682	2.70893	3.60843		0.68	6.79966e-05	3.33412e-05	7.23718e-06	2.74516e-06	9.65196e-07
23.5697	0.14286	0.80279	1.80607	2.70829	3.61008		0.7	6.97834e-05	3.42867e-05	7.47493e-06	2.82468e-06	9.92713e-07
23.59	0.11905	0.86425	1.80469	2.71158	3.60624		0.72	7.1661e-05	3.51979e-05	7.65025e-06	2.89988e-06	1.01903e-06
23.6102	0.13095	0.81676	1.80437	2.71148	3.60644		0.74	7.37775e-05	3.61956e-05	7.90111e-06	2.98448e-06	1.04822e-06
23.6304	0.20238	0.82514	1.80522	2.70497	3.60419		0.76	7.59214e-05	3.71357e-05	8.06782e-06	3.06349e-06	1.07701e-06
23.6506	0.10714	0.82514	1.80479	2.7096	3.60554		0.78	7.78031e-05	3.8138e-05	8.31125e-06	3.14832e-06	1.10691e-06
23.6709	0.11905	0.82793	1.80319	2.70785	3.60589		0.8	7.97401e-05	3.9073e-05	8.51664e-06	3.22653e-06	1.13425e-06
23.6911	0.19048	0.82793	1.80501	2.70664	3.60595		0.82	8.20544e-05	4.00629e-05	8.76243e-06	3.30993e-06	1.16372e-06
23.7113	0.05952	0.82514	1.80373	2.70866	3.60661		0.84	8.40537e-05	4.09635e-05	8.95864e-06	3.38511e-06	1.19051e-06
23.7315	0.10714	0.83911	1.80501	2.70708	3.60696		0.86	8.62345e-05	4.19667e-05	9.182e-06	3.46932e-06	1.21988e-06
23.7518	0.09524	0.84749	1.8049	2.71044	3.60647		0.88	8.80162e-05	4.27688e-05	9.39989e-06	3.53781e-06	1.24438e-06
23.772	0.19048	0.83352	1.80458	2.70715	3.60323		0.9	8.98701e-05	4.37144e-05	9.60182e-06	3.61785e-06	1.27249e-06
23.7922	0.11905	0.83352	1.80458	2.7047	3.6065		0.92	9.20865e-05	4.47218e-05	9.84336e-06	3.70336e-06	1.30255e-06
23.8124	0.05952	0.80279	1.80341	2.70332	3.6054		0.94	9.38948e-05	4.56453e-05	1.00806e-05	3.78212e-06	1.33073e-06
23.8327	0.15476	0.82235	1.80501	2.70416	3.60387		0.96	9.58157e-05	4.65406e-05	1.02631e-05	3.85806e-06	1.35722e-06
23.8529	0.13095	0.84469	1.80458	2.70503	3.60326		0.98	9.80456e-05	4.75144e-05	1.04643e-05	3.94499e-06	1.3867e-06
23.8731	0.10714	0.82793	1.80628	2.70309	3.60361		1	0.000100204	4.85308e-05	1.07014e-05	4.03135e-06	1.41645e-06
23.8934	0.07143	0.81397	1.80149	2.70329	3.60396
23.9136	0.05952	0.81397	1.80426	2.70329	3.60012
23.9338	0.11905	0.81397	1.80532	2.70352	3.6
23.954	0.15476	0.84749	1.80543	2.70443	3.60159
[truncated: 11 more rows]

## Sheet: Figure S19
Vg	Id	Id	Id	Id		Vd	Id	Vd	Id	Vd	Id	Vd	Id
[truncated: 209 more rows]

[truncated: 14 more sheets: Figure S20, Figure 21, Figure 28, Figure S29, Figure S30, Figure S31, Figure S32, Figure S33, Figure S36, Figure S37, Figure S38, Figure S39, Figure S40, Figure S41]
